# Supplementary material for: Immune suppressive landscape in the human esophageal squamous cell carcinoma microenvironment
Source: Nat Commun. 2020 Dec 8;11:6268. doi: 10.1038/s41467-020-20019-0 (PMC7722722; doi:10.1038/s41467-020-20019-0)
Supplement: Supplementary file 4 — Supplementary Data 1 [file 41467_2020_20019_MOESM4_ESM.xlsx]

## Sheet: cell+ratio
celltype	Sample	Relative ratio
other	S133T	0.000195664
T	S133T	0.0129521
Plasma	S133T	0.00277332
monocyte	S133T	0.012212
mDC	S133T	0.0040579
mast	S133T	0.00181202
NK	S133T	0.0017865
B	S133T	0.0002382
Pdc	S133T	7.23106e-05
other	S133N	0.000817692
T	S133N	0.0365972
Plasma	S133N	0.00223208
monocyte	S133N	0.0142765
mDC	S133N	0.00468515
mast	S133N	0.00304977
NK	S133N	0.00651944
B	S133N	0.00397796
Pdc	S133N	4.41996e-05
other	S134T	0.000441868
T	S134T	0.00713757
Plasma	S134T	5.57311e-05
monocyte	S134T	0.00957381
mDC	S134T	0.00109472
mast	S134T	0.000656831
NK	S134T	0.00064887
B	S134T	0.00019904
Pdc	S134T	9.15583e-05
other	S134N	2.36493e-05
T	S134N	0.00518971
Plasma	S134N	0.000112991
monocyte	S134N	0.00078831
mDC	S134N	0.000433571
mast	S134N	2.6277e-05
NK	S134N	0.00336608
B	S134N	0.000722618
Pdc	S134N	3.67878e-05
other	S135T	0.000829515
T	S135T	0.0657391
Plasma	S135T	0.0246188
monocyte	S135T	0.0567033
mDC	S135T	0.0053326
mast	S135T	0.00231079
NK	S135T	0.00438458
B	S135T	0.0268407
Pdc	S135T	0.000740638
other	S135N	0.000126767
T	S135N	0.0279099
Plasma	S135N	0.00213391
monocyte	S135N	0.00764828
mDC	S135N	0.00105639
mast	S135N	0.00100357
NK	S135N	0.00809196
B	S135N	0.0480658
Pdc	S135N	6.33835e-05
other	S149T	0.00359557
T	S149T	0.100236
Plasma	S149T	0.00429344
monocyte	S149T	0.0150498
mDC	S149T	0.0018964
mast	S149T	0.000121369
NK	S149T	0.00581056
B	S149T	0.00418725
Pdc	S149T	0.000409622
other	S149N	9.02715e-05
T	S149N	0.00737002
Plasma	S149N	0.000235351
monocyte	S149N	0.00111227
mDC	S149N	0.000209559
mast	S149N	0.000180543
NK	S149N	0.0014379
B	S149N	0.00074474
Pdc	S149N	1.93439e-05
other	S150T	0.00100238
T	S150T	0.0179603
Plasma	S150T	0.000953971
monocyte	S150T	0.00515714
mDC	S150T	0.000803044
mast	S150T	0.000153774
NK	S150T	0.00107927
B	S150T	0.000290463
Pdc	S150T	9.96686e-05
other	S150N	1.7774e-05
T	S150N	0.00156945
Plasma	S150N	5.3322e-06
monocyte	S150N	0.00186805
mDC	S150N	0.000298603
mast	S150N	1.06644e-05
NK	S150N	0.000366145
B	S150N	8.88701e-06
Pdc	S150N	5.50994e-05
other	S158T	0.000273892
T	S158T	0.119759
Plasma	S158T	0.00650493
monocyte	S158T	0.0191724
mDC	S158T	0.00321823
mast	S158T	0.00417685
NK	S158T	0.0137631
B	S158T	0.053135
Pdc	S158T	0.00239655
other	S158N	0.000180898
T	S158N	0.0250544
Plasma	S158N	0.00204013
monocyte	S158N	0.00578873
mDC	S158N	0.000924589
mast	S158N	0.00145723
NK	S158N	0.00458275
B	S158N	0.0135171
Pdc	S158N	0.00085424
other	S159T	0.00487863
T	S159T	0.0623234
Plasma	S159T	0.00107682
monocyte	S159T	0.0240415
mDC	S159T	0.00731794
mast	S159T	0.000549395
NK	S159T	0.00648286
B	S159T	0.00158226
Pdc	S159T	0.000747177
other	S159N	0.000393163
T	S159N	0.0234973
Plasma	S159N	0.00058589
monocyte	S159N	0.0110857
mDC	S159N	0.00201207
mast	S159N	0.000817162
NK	S159N	0.0026288
B	S159N	0.00824872
Pdc	S159N	0.000231272
