# Supplementary material for: Immune suppressive landscape in the human esophageal squamous cell carcinoma microenvironment
Source: Nat Commun. 2020 Dec 8;11:6268. doi: 10.1038/s41467-020-20019-0 (PMC7722722; doi:10.1038/s41467-020-20019-0)
Supplement: Supplementary file 5 — Supplementary Data 2 [file 41467_2020_20019_MOESM5_ESM.xlsx]

## Sheet: MarkerGenesByCluster_NKTcell_Se
	myAUC	avg_diff	power	pct.1	pct.2	cluster	gene
FOXP3	0.848	1.63783	0.696	0.859	0.543	CD4-C6-FOXP3	FOXP3
IL23R	0.833	0.38202	0.666	0.846	0.542	CD4-C6-FOXP3	IL23R
TBC1D4	0.823	1.20362	0.646	0.921	0.707	CD4-C6-FOXP3	TBC1D4
BATF	0.802	0.825306	0.604	0.929	0.72	CD4-C6-FOXP3	BATF
TNFRSF4	0.799	1.30637	0.598	0.846	0.567	CD4-C6-FOXP3	TNFRSF4
MAF	0.785	0.865269	0.57	0.928	0.586	CD4-C6-FOXP3	MAF
TNFRSF18	0.777	1.02442	0.554	0.862	0.692	CD4-C6-FOXP3	TNFRSF18
LTB	0.775	0.957939	0.55	0.899	0.631	CD4-C6-FOXP3	LTB
CISH	0.763	0.314907	0.526	0.906	0.719	CD4-C6-FOXP3	CISH
FRMD4B	0.751	0.67746	0.502	0.868	0.684	CD4-C6-FOXP3	FRMD4B
ICOS	0.75	0.961686	0.5	0.822	0.519	CD4-C6-FOXP3	ICOS
S100A4	0.748	0.321473	0.496	0.99	0.933	CD4-C6-FOXP3	S100A4
IL2RA	0.746	1.29013	0.492	0.775	0.624	CD4-C6-FOXP3	IL2RA
CXCR6	0.743	0.720748	0.486	0.874	0.678	CD4-C6-FOXP3	CXCR6
TRAV36DV7	0.743	0.269463	0.486	0.748	0.477	CD4-C6-FOXP3	TRAV36DV7
PIM2	0.735	0.894836	0.47	0.796	0.466	CD4-C6-FOXP3	PIM2
BIRC3	0.733	0.898112	0.466	0.88	0.666	CD4-C6-FOXP3	BIRC3
CCL20	0.733	0.66042	0.466	0.776	0.508	CD4-C6-FOXP3	CCL20
CSF1	0.731	0.41188	0.462	0.895	0.74	CD4-C6-FOXP3	CSF1
TRBV5-1	0.73	0.471998	0.46	0.764	0.489	CD4-C6-FOXP3	TRBV5-1
CTLA4	0.729	0.809839	0.458	0.877	0.763	CD4-C6-FOXP3	CTLA4
IL1R2	0.722	1.10798	0.444	0.701	0.398	CD4-C6-FOXP3	IL1R2
MIR4435-2HG	0.722	0.753417	0.444	0.93	0.819	CD4-C6-FOXP3	MIR4435-2HG
CORO1B	0.721	0.791391	0.442	0.846	0.604	CD4-C6-FOXP3	CORO1B
TNFRSF1B	0.719	0.746757	0.438	0.901	0.692	CD4-C6-FOXP3	TNFRSF1B
SESN3	0.717	0.301601	0.434	0.817	0.597	CD4-C6-FOXP3	SESN3
SOX4	0.715	0.729121	0.43	0.769	0.558	CD4-C6-FOXP3	SOX4
ADTRP	0.715	0.48673	0.43	0.696	0.401	CD4-C6-FOXP3	ADTRP
TRAV26-1	0.714	0.2857	0.428	0.738	0.535	CD4-C6-FOXP3	TRAV26-1
CD28	0.713	0.802969	0.426	0.764	0.502	CD4-C6-FOXP3	CD28
SPOCK2	0.713	0.631587	0.426	0.881	0.633	CD4-C6-FOXP3	SPOCK2
RTKN2	0.705	0.859315	0.41	0.695	0.45	CD4-C6-FOXP3	RTKN2
UCP2	0.702	0.637784	0.404	0.931	0.754	CD4-C6-FOXP3	UCP2
TRBV5-5	0.855	0.583508	0.71	0.847	0.581	CD8-C3-GZMK	TRBV5-5
GZMK	0.847	1.43355	0.694	0.888	0.587	CD8-C3-GZMK	GZMK
AC243829.1	0.765	0.497005	0.53	0.788	0.591	CD8-C3-GZMK	AC243829.1
EOMES	0.758	0.678311	0.516	0.828	0.682	CD8-C3-GZMK	EOMES
ITM2C	0.738	0.998697	0.476	0.796	0.527	CD8-C3-GZMK	ITM2C
CCL5	0.726	0.449737	0.452	0.991	0.934	CD8-C3-GZMK	CCL5
CST7	0.725	0.477511	0.45	0.939	0.812	CD8-C3-GZMK	CST7
CCL4L2	0.721	0.767497	0.442	0.933	0.839	CD8-C3-GZMK	CCL4L2
DTHD1	0.71	0.571753	0.42	0.86	0.807	CD8-C3-GZMK	DTHD1
CCL3L1	0.702	0.518766	0.404	0.859	0.798	CD8-C3-GZMK	CCL3L1
CPNE7	0.701	0.427853	0.402	0.84	0.779	CD8-C3-GZMK	CPNE7
NCAM1	0.931	1.00049	0.862	0.948	0.571	NK-C1-NCR3	NCAM1
KIR2DL3	0.92	1.26205	0.84	0.928	0.51	NK-C1-NCR3	KIR2DL3
TXK	0.913	1.40409	0.826	0.958	0.646	NK-C1-NCR3	TXK
TYROBP	0.907	1.58742	0.814	0.957	0.643	NK-C1-NCR3	TYROBP
NKG7	0.901	0.767041	0.802	0.999	0.893	NK-C1-NCR3	NKG7
TRDC	0.889	1.37887	0.778	0.937	0.53	NK-C1-NCR3	TRDC
GNLY	0.882	1.03689	0.764	0.993	0.835	NK-C1-NCR3	GNLY
SH2D1B	0.876	1.10758	0.752	0.898	0.665	NK-C1-NCR3	SH2D1B
FGFBP2	0.872	1.42896	0.744	0.883	0.451	NK-C1-NCR3	FGFBP2
KLRD1	0.862	1.28539	0.724	0.959	0.697	NK-C1-NCR3	KLRD1
AC068775.1	0.856	0.7819	0.712	0.921	0.733	NK-C1-NCR3	AC068775.1
CST71	0.848	0.679412	0.696	0.989	0.807	NK-C1-NCR3	CST7
KLRC2	0.844	1.1477	0.688	0.936	0.755	NK-C1-NCR3	KLRC2
GZMB	0.834	0.774235	0.668	0.983	0.884	NK-C1-NCR3	GZMB
PRSS23	0.823	1.24143	0.646	0.821	0.464	NK-C1-NCR3	PRSS23
TRGV7	0.823	0.428786	0.646	0.9	0.648	NK-C1-NCR3	TRGV7
DTHD11	0.822	0.573245	0.644	0.939	0.799	NK-C1-NCR3	DTHD1
KIR2DL4	0.819	0.529085	0.638	0.954	0.734	NK-C1-NCR3	KIR2DL4
CTSW	0.812	1.09537	0.624	0.844	0.414	NK-C1-NCR3	CTSW
TRGC1	0.807	0.767811	0.614	0.84	0.557	NK-C1-NCR3	TRGC1
HOPX	0.801	1.07057	0.602	0.892	0.621	NK-C1-NCR3	HOPX
PRF1	0.799	0.851787	0.598	0.984	0.869	NK-C1-NCR3	PRF1
EOMES1	0.794	0.42328	0.588	0.9	0.676	NK-C1-NCR3	EOMES
ZNF683	0.791	0.272725	0.582	0.956	0.776	NK-C1-NCR3	ZNF683
CX3CR1	0.788	0.929347	0.576	0.779	0.46	NK-C1-NCR3	CX3CR1
SYNE1	0.782	0.982416	0.564	0.945	0.807	NK-C1-NCR3	SYNE1
LINC00861	0.782	0.783827	0.564	0.929	0.687	NK-C1-NCR3	LINC00861
PAFAH2	0.782	0.302603	0.564	0.842	0.652	NK-C1-NCR3	PAFAH2
FCER1G	0.778	0.865364	0.556	0.837	0.686	NK-C1-NCR3	FCER1G
CEBPD	0.775	0.348479	0.55	0.933	0.751	NK-C1-NCR3	CEBPD
SAMD3	0.774	0.783668	0.548	0.929	0.751	NK-C1-NCR3	SAMD3
AOAH	0.772	0.922315	0.544	0.859	0.568	NK-C1-NCR3	AOAH
FCGR3A	0.769	1.43243	0.538	0.776	0.523	NK-C1-NCR3	FCGR3A
KLRC3	0.768	1.0871	0.536	0.852	0.702	NK-C1-NCR3	KLRC3
CCL51	0.763	0.508977	0.526	0.995	0.934	NK-C1-NCR3	CCL5
LMO4	0.755	0.523828	0.51	0.901	0.632	NK-C1-NCR3	LMO4
IGFBP7	0.752	1.17783	0.504	0.739	0.431	NK-C1-NCR3	IGFBP7
LGALS1	0.744	0.761329	0.488	0.943	0.71	NK-C1-NCR3	LGALS1
GZMH	0.743	0.680612	0.486	0.903	0.724	NK-C1-NCR3	GZMH
HAVCR2	0.736	0.693042	0.472	0.919	0.764	NK-C1-NCR3	HAVCR2
GZMA	0.734	0.573589	0.468	0.98	0.888	NK-C1-NCR3	GZMA
KLRF1	0.725	1.33584	0.45	0.712	0.406	NK-C1-NCR3	KLRF1
CTBP2	0.714	0.689068	0.428	0.725	0.641	NK-C1-NCR3	CTBP2
LITAF	0.714	0.524889	0.428	0.878	0.632	NK-C1-NCR3	LITAF
AC020916.1	0.714	0.343811	0.428	0.888	0.675	NK-C1-NCR3	AC020916.1
GAS7	0.711	0.289009	0.422	0.72	0.366	NK-C1-NCR3	GAS7
PLEK	0.706	0.787581	0.412	0.804	0.679	NK-C1-NCR3	PLEK
ITGA1	0.752	0.738595	0.504	0.953	0.855	CD8-C4-ZNF683	ITGA1
TRGC2	0.743	0.467534	0.486	0.873	0.765	CD8-C4-ZNF683	TRGC2
TRGV71	0.735	0.278426	0.47	0.816	0.657	CD8-C4-ZNF683	TRGV7
CD8A	0.721	0.646738	0.442	0.913	0.796	CD8-C4-ZNF683	CD8A
CCL52	0.716	0.437201	0.432	0.997	0.934	CD8-C4-ZNF683	CCL5
TRGV9	0.713	0.379111	0.426	0.823	0.691	CD8-C4-ZNF683	TRGV9
CPNE71	0.713	0.295027	0.426	0.866	0.776	CD8-C4-ZNF683	CPNE7
ZNF6831	0.706	0.740274	0.412	0.854	0.787	CD8-C4-ZNF683	ZNF683
TRBV25-1	0.939	0.344356	0.878	0.938	0.406	CD4-C1-CCR7	TRBV25-1
IL7R	0.839	1.20629	0.678	0.924	0.628	CD4-C1-CCR7	IL7R
CD40LG	0.832	0.701543	0.664	0.907	0.668	CD4-C1-CCR7	CD40LG
JUNB	0.815	0.602056	0.63	0.951	0.83	CD4-C1-CCR7	JUNB
ZFP36L2	0.809	0.639077	0.618	0.953	0.81	CD4-C1-CCR7	ZFP36L2
CTSL	0.766	0.340643	0.532	0.84	0.596	CD4-C1-CCR7	CTSL
TSC22D3	0.759	0.484936	0.518	0.925	0.826	CD4-C1-CCR7	TSC22D3
LTB1	0.751	0.901761	0.502	0.881	0.646	CD4-C1-CCR7	LTB
TRAV13-1	0.749	0.254397	0.498	0.892	0.628	CD4-C1-CCR7	TRAV13-1
ANK3	0.743	0.654244	0.486	0.77	0.51	CD4-C1-CCR7	ANK3
DUSP1	0.716	0.468475	0.432	0.943	0.856	CD4-C1-CCR7	DUSP1
FOS	0.711	0.496377	0.422	0.971	0.903	CD4-C1-CCR7	FOS
LINC02273	0.709	0.618352	0.418	0.736	0.468	CD4-C1-CCR7	LINC02273
NCF1	0.709	0.591934	0.418	0.85	0.592	CD4-C1-CCR7	NCF1
CCL53	0.733	0.457114	0.466	0.988	0.936	CD8-C5-CCL5	CCL5
CD8A1	0.732	0.6455	0.464	0.901	0.8	CD8-C5-CCL5	CD8A
GZMB1	0.728	0.563247	0.456	0.952	0.889	CD8-C5-CCL5	GZMB
GZMA1	0.724	0.505697	0.448	0.964	0.891	CD8-C5-CCL5	GZMA
LINC02446	0.706	0.678557	0.412	0.877	0.804	CD8-C5-CCL5	LINC02446
STMN1	0.915	1.33162	0.83	0.978	0.594	CD8-C6-STMN1	STMN1
TYMS	0.826	1.3806	0.652	0.845	0.726	CD8-C6-STMN1	TYMS
TUBA1B	0.825	0.814513	0.65	0.951	0.637	CD8-C6-STMN1	TUBA1B
H2AFZ	0.807	0.593101	0.614	0.983	0.732	CD8-C6-STMN1	H2AFZ
HMGB2	0.793	0.731377	0.586	0.95	0.696	CD8-C6-STMN1	HMGB2
UBE2C	0.79	1.38098	0.58	0.794	0.718	CD8-C6-STMN1	UBE2C
TUBB	0.785	0.714766	0.57	0.946	0.773	CD8-C6-STMN1	TUBB
HIST1H1E	0.776	0.906026	0.552	0.856	0.74	CD8-C6-STMN1	HIST1H1E
PCLAF	0.775	1.25087	0.55	0.788	0.733	CD8-C6-STMN1	PCLAF
HIST1H4C	0.772	0.842919	0.544	0.875	0.597	CD8-C6-STMN1	HIST1H4C
H2AFX	0.753	0.733206	0.506	0.765	0.408	CD8-C6-STMN1	H2AFX
RSAD2	0.751	0.403696	0.502	0.872	0.9	CD8-C6-STMN1	RSAD2
DUT	0.75	0.706269	0.5	0.875	0.625	CD8-C6-STMN1	DUT
HERC5	0.743	0.445408	0.486	0.916	0.894	CD8-C6-STMN1	HERC5
FABP5	0.742	0.685595	0.484	0.874	0.664	CD8-C6-STMN1	FABP5
CCL3L11	0.725	0.428017	0.45	0.848	0.801	CD8-C6-STMN1	CCL3L1
HPGD	0.721	0.278203	0.442	0.843	0.688	CD8-C6-STMN1	HPGD
PCNA	0.715	0.868191	0.43	0.763	0.614	CD8-C6-STMN1	PCNA
HMGN2	0.713	0.375185	0.426	0.988	0.828	CD8-C6-STMN1	HMGN2
TUBB4B	0.707	0.589636	0.414	0.719	0.495	CD8-C6-STMN1	TUBB4B
SLC25A5	0.703	0.451393	0.406	0.888	0.636	CD8-C6-STMN1	SLC25A5
CCL4L21	0.702	0.383092	0.404	0.92	0.844	CD8-C6-STMN1	CCL4L2
TRAV14DV4	0.86	1.23003	0.72	0.877	0.707	CD8-C7-TIGIT	TRAV14DV4
TRBV12-4	0.852	1.43111	0.704	0.836	0.648	CD8-C7-TIGIT	TRBV12-4
CCL4L22	0.78	0.894699	0.56	0.932	0.844	CD8-C7-TIGIT	CCL4L2
CD8A2	0.78	0.731394	0.56	0.947	0.799	CD8-C7-TIGIT	CD8A
CCL3	0.776	1.01715	0.552	0.872	0.781	CD8-C7-TIGIT	CCL3
TRGV2	0.77	0.974239	0.54	0.778	0.724	CD8-C7-TIGIT	TRGV2
TRAV6	0.77	0.942711	0.54	0.761	0.739	CD8-C7-TIGIT	TRAV6
CD8B	0.765	0.822256	0.53	0.889	0.733	CD8-C7-TIGIT	CD8B
IFNG	0.75	0.759094	0.5	0.921	0.855	CD8-C7-TIGIT	IFNG
TRGV8	0.738	0.868236	0.476	0.718	0.727	CD8-C7-TIGIT	TRGV8
GZMA2	0.737	0.520467	0.474	0.969	0.892	CD8-C7-TIGIT	GZMA
CCL4	0.734	0.627546	0.468	0.955	0.87	CD8-C7-TIGIT	CCL4
KLRC31	0.729	0.660649	0.458	0.777	0.713	CD8-C7-TIGIT	KLRC3
TIGIT	0.716	0.624431	0.432	0.872	0.784	CD8-C7-TIGIT	TIGIT
CCL3L12	0.714	0.696519	0.428	0.802	0.804	CD8-C7-TIGIT	CCL3L1
GZMB2	0.711	0.523548	0.422	0.94	0.891	CD8-C7-TIGIT	GZMB
HAVCR21	0.701	0.791315	0.402	0.789	0.778	CD8-C7-TIGIT	HAVCR2
KLRC21	0.701	0.614	0.402	0.757	0.774	CD8-C7-TIGIT	KLRC2
TRBV12-3	0.884	0.330122	0.768	0.904	0.494	CD8-C1-NKG7	TRBV12-3
PLEKHA1	0.8	0.554336	0.6	0.871	0.51	CD8-C1-NKG7	PLEKHA1
NKG71	0.79	0.57506	0.58	0.995	0.898	CD8-C1-NKG7	NKG7
GZMH1	0.767	0.793709	0.534	0.892	0.733	CD8-C1-NKG7	GZMH
TRGV10	0.76	0.668257	0.52	0.837	0.561	CD8-C1-NKG7	TRGV10
AOAH1	0.755	0.273952	0.51	0.916	0.58	CD8-C1-NKG7	AOAH
FGFBP21	0.749	1.01884	0.498	0.789	0.477	CD8-C1-NKG7	FGFBP2
GIMAP1	0.733	0.414645	0.466	0.925	0.682	CD8-C1-NKG7	GIMAP1
TRGV91	0.73	0.67349	0.46	0.856	0.696	CD8-C1-NKG7	TRGV9
THRA	0.728	0.300892	0.456	0.797	0.563	CD8-C1-NKG7	THRA
CCL54	0.727	0.433518	0.454	0.994	0.937	CD8-C1-NKG7	CCL5
PLEK1	0.725	0.791152	0.45	0.839	0.684	CD8-C1-NKG7	PLEK
FXYD7	0.724	0.264152	0.448	0.728	0.359	CD8-C1-NKG7	FXYD7
IGFBP3	0.723	0.255878	0.446	0.747	0.482	CD8-C1-NKG7	IGFBP3
GNLY1	0.714	0.585936	0.428	0.942	0.846	CD8-C1-NKG7	GNLY
YBX3	0.713	0.495497	0.426	0.823	0.598	CD8-C1-NKG7	YBX3
TNFAIP3	0.707	0.39649	0.414	0.937	0.882	CD8-C1-NKG7	TNFAIP3
PTPN13	0.737	0.837614	0.474	0.743	0.691	CD4-C3-CD40LG	PTPN13
CD40LG1	0.716	0.942803	0.432	0.756	0.687	CD4-C3-CD40LG	CD40LG
MAF1	0.701	0.639655	0.402	0.816	0.623	CD4-C3-CD40LG	MAF
CYSLTR1	0.853	0.50612	0.706	0.898	0.592	CD4-C2-TCF7	CYSLTR1
PTPN131	0.822	0.947996	0.644	0.86	0.685	CD4-C2-TCF7	PTPN13
CD40LG2	0.813	0.872489	0.626	0.882	0.681	CD4-C2-TCF7	CD40LG
PASK	0.731	0.936034	0.462	0.76	0.549	CD4-C2-TCF7	PASK
TRBV7-6	0.723	0.297835	0.446	0.789	0.52	CD4-C2-TCF7	TRBV7-6
TNFRSF41	0.719	0.690833	0.438	0.854	0.593	CD4-C2-TCF7	TNFRSF4
SESN31	0.715	0.859945	0.43	0.792	0.619	CD4-C2-TCF7	SESN3
NR3C1	0.705	0.608138	0.41	0.921	0.808	CD4-C2-TCF7	NR3C1
CHN1	0.702	0.315345	0.404	0.726	0.418	CD4-C2-TCF7	CHN1
TRDC1	0.909	1.75038	0.818	0.952	0.553	NK-C3-KLRC1	TRDC
TYROBP1	0.873	1.32011	0.746	0.946	0.662	NK-C3-KLRC1	TYROBP
FCER1G1	0.859	1.536	0.718	0.895	0.693	NK-C3-KLRC1	FCER1G
ITGAX	0.848	0.506013	0.696	0.864	0.597	NK-C3-KLRC1	ITGAX
KLRC32	0.839	1.01763	0.678	0.942	0.707	NK-C3-KLRC1	KLRC3
LINC00996	0.83	1.11726	0.66	0.851	0.711	NK-C3-KLRC1	LINC00996
AC068775.11	0.829	0.535848	0.658	0.903	0.745	NK-C3-KLRC1	AC068775.1
KIR2DL31	0.82	0.296916	0.64	0.882	0.536	NK-C3-KLRC1	KIR2DL3
TXK1	0.816	1.09158	0.632	0.893	0.667	NK-C3-KLRC1	TXK
XCL1	0.812	1.13558	0.624	0.855	0.586	NK-C3-KLRC1	XCL1
KLRC22	0.809	0.667106	0.618	0.936	0.766	NK-C3-KLRC1	KLRC2
TCF7	0.79	0.458381	0.58	0.863	0.558	NK-C3-KLRC1	TCF7
SH2D1B1	0.78	1.08874	0.56	0.82	0.682	NK-C3-KLRC1	SH2D1B
XCL2	0.776	1.00778	0.552	0.823	0.505	NK-C3-KLRC1	XCL2
KLRD11	0.775	0.93009	0.55	0.933	0.714	NK-C3-KLRC1	KLRD1
SPRY2	0.765	0.675531	0.53	0.782	0.676	NK-C3-KLRC1	SPRY2
CSF2	0.765	0.435705	0.53	0.828	0.729	NK-C3-KLRC1	CSF2
KLRC1	0.762	0.932119	0.524	0.888	0.812	NK-C3-KLRC1	KLRC1
GNLY2	0.76	0.804636	0.52	0.953	0.846	NK-C3-KLRC1	GNLY
KIR2DL41	0.757	1.06228	0.514	0.86	0.751	NK-C3-KLRC1	KIR2DL4
ZNF6832	0.753	0.701883	0.506	0.9	0.789	NK-C3-KLRC1	ZNF683
ADGRG3	0.75	0.972581	0.5	0.741	0.57	NK-C3-KLRC1	ADGRG3
IFITM3	0.75	0.882009	0.5	0.956	0.871	NK-C3-KLRC1	IFITM3
IL2RB	0.743	0.771749	0.486	0.947	0.765	NK-C3-KLRC1	IL2RB
CTSW1	0.742	0.753606	0.484	0.802	0.441	NK-C3-KLRC1	CTSW
ZBTB10	0.74	0.306956	0.48	0.761	0.475	NK-C3-KLRC1	ZBTB10
AREG	0.735	1.03115	0.47	0.748	0.413	NK-C3-KLRC1	AREG
PTGDR	0.734	0.354496	0.468	0.722	0.405	NK-C3-KLRC1	PTGDR
PLAC8	0.732	0.424127	0.464	0.779	0.487	NK-C3-KLRC1	PLAC8
HOPX1	0.73	0.7181	0.46	0.865	0.638	NK-C3-KLRC1	HOPX
SESN1	0.725	0.343467	0.45	0.795	0.528	NK-C3-KLRC1	SESN1
CD7	0.725	0.331978	0.45	0.977	0.905	NK-C3-KLRC1	CD7
ITGA11	0.722	0.577891	0.444	0.954	0.86	NK-C3-KLRC1	ITGA1
MATK	0.718	0.822702	0.436	0.759	0.521	NK-C3-KLRC1	MATK
FOSB	0.704	0.65252	0.408	0.929	0.731	NK-C3-KLRC1	FOSB
AC020916.11	0.702	0.48675	0.404	0.871	0.688	NK-C3-KLRC1	AC020916.1
IFIT3	0.832	1.47501	0.664	0.923	0.868	CD4-C5-STMN1	IFIT3
ISG15	0.816	0.696559	0.632	0.991	0.958	CD4-C5-STMN1	ISG15
ISG20	0.809	0.6277	0.618	0.979	0.871	CD4-C5-STMN1	ISG20
MX1	0.808	0.873035	0.616	0.966	0.944	CD4-C5-STMN1	MX1
RSAD21	0.804	1.29618	0.608	0.935	0.898	CD4-C5-STMN1	RSAD2
IFIT1	0.801	1.47252	0.602	0.858	0.846	CD4-C5-STMN1	IFIT1
IFI44L	0.789	0.986275	0.578	0.973	0.949	CD4-C5-STMN1	IFI44L
IFI6	0.783	0.656286	0.566	0.978	0.958	CD4-C5-STMN1	IFI6
HERC51	0.774	1.13654	0.548	0.911	0.895	CD4-C5-STMN1	HERC5
MX2	0.762	1.05148	0.524	0.866	0.832	CD4-C5-STMN1	MX2
STAT1	0.758	0.677745	0.516	0.975	0.951	CD4-C5-STMN1	STAT1
SAT11	0.739	0.478049	0.478	0.955	0.857	CD4-C5-STMN1	SAT1
MT2A	0.732	0.580502	0.464	0.953	0.897	CD4-C5-STMN1	MT2A
TRIM22	0.723	0.6471	0.446	0.921	0.9	CD4-C5-STMN1	TRIM22
DDX60L	0.722	0.96724	0.444	0.882	0.883	CD4-C5-STMN1	DDX60L
IFI44	0.718	0.935351	0.436	0.885	0.896	CD4-C5-STMN1	IFI44
IFIT21	0.71	1.24823	0.42	0.807	0.824	CD4-C5-STMN1	IFIT2
STMN12	0.879	1.16772	0.758	0.968	0.616	CD4-C4-IFIT3	STMN1
TYMS2	0.868	1.24003	0.736	0.915	0.732	CD4-C4-IFIT3	TYMS
TRDC2	0.868	1.09763	0.736	0.94	0.566	CD4-C4-IFIT3	TRDC
PCLAF2	0.839	1.15061	0.678	0.888	0.735	CD4-C4-IFIT3	PCLAF
TYROBP3	0.828	0.828759	0.656	0.965	0.671	CD4-C4-IFIT3	TYROBP
UBE2C2	0.82	1.30528	0.64	0.838	0.722	CD4-C4-IFIT3	UBE2C
HIST1H1E2	0.815	0.956732	0.63	0.896	0.746	CD4-C4-IFIT3	HIST1H1E
KLRC23	0.812	0.743223	0.624	0.903	0.772	CD4-C4-IFIT3	KLRC2
HMGB22	0.799	0.728639	0.598	0.968	0.71	CD4-C4-IFIT3	HMGB2
HIST1H4C2	0.795	0.898544	0.59	0.905	0.613	CD4-C4-IFIT3	HIST1H4C
LMO41	0.793	0.599915	0.586	0.898	0.656	CD4-C4-IFIT3	LMO4
H2AFZ2	0.792	0.546334	0.584	0.99	0.746	CD4-C4-IFIT3	H2AFZ
TUBA1B2	0.791	0.694825	0.582	0.963	0.654	CD4-C4-IFIT3	TUBA1B
KIR2DL32	0.789	0.585631	0.578	0.796	0.548	CD4-C4-IFIT3	KIR2DL3
KIR2DL42	0.781	0.799781	0.562	0.871	0.754	CD4-C4-IFIT3	KIR2DL4
TUBB2	0.776	0.678883	0.552	0.965	0.783	CD4-C4-IFIT3	TUBB
KLRC33	0.765	0.567853	0.53	0.856	0.715	CD4-C4-IFIT3	KLRC3
SH2D1B2	0.763	0.757562	0.526	0.794	0.686	CD4-C4-IFIT3	SH2D1B
TXK2	0.761	0.641301	0.522	0.831	0.675	CD4-C4-IFIT3	TXK
GNLY3	0.757	0.591566	0.514	0.99	0.849	CD4-C4-IFIT3	GNLY
H2AFX2	0.747	0.669016	0.494	0.808	0.428	CD4-C4-IFIT3	H2AFX
CTSW2	0.746	0.633732	0.492	0.831	0.452	CD4-C4-IFIT3	CTSW
KLRD12	0.738	0.541859	0.476	0.928	0.721	CD4-C4-IFIT3	KLRD1
DUT2	0.737	0.615118	0.474	0.903	0.638	CD4-C4-IFIT3	DUT
FCER1G3	0.735	0.667585	0.47	0.791	0.7	CD4-C4-IFIT3	FCER1G
HOPX2	0.727	0.467169	0.454	0.915	0.645	CD4-C4-IFIT3	HOPX
ITGA12	0.725	0.337924	0.45	0.923	0.863	CD4-C4-IFIT3	ITGA1
PCNA2	0.722	0.670181	0.444	0.781	0.622	CD4-C4-IFIT3	PCNA
TUBB4B2	0.717	0.550453	0.434	0.786	0.507	CD4-C4-IFIT3	TUBB4B
FGFBP22	0.716	0.34993	0.432	0.731	0.49	CD4-C4-IFIT3	FGFBP2
SLC25A51	0.714	0.440081	0.428	0.943	0.65	CD4-C4-IFIT3	SLC25A5
LINC024461	0.713	0.32371	0.426	0.9	0.808	CD4-C4-IFIT3	LINC02446
HAVCR22	0.712	0.476549	0.424	0.866	0.778	CD4-C4-IFIT3	HAVCR2
IFITM32	0.707	0.386636	0.414	0.92	0.874	CD4-C4-IFIT3	IFITM3
C1orf21	0.706	0.347378	0.412	0.709	0.572	CD4-C4-IFIT3	C1orf21
HSPA1A	0.929	1.15131	0.858	1	0.952	NK-C2-STMN1	HSPA1A
HSPA1B	0.922	1.20253	0.844	1	0.957	NK-C2-STMN1	HSPA1B
DNAJB1	0.903	0.820331	0.806	0.992	0.931	NK-C2-STMN1	DNAJB1
HSPH1	0.886	1.02519	0.772	0.992	0.898	NK-C2-STMN1	HSPH1
HSPA6	0.856	1.74061	0.712	0.893	0.811	NK-C2-STMN1	HSPA6
HSP90AA1	0.848	0.487349	0.696	1	0.981	NK-C2-STMN1	HSP90AA1
HSPE1	0.826	0.586309	0.652	0.983	0.879	NK-C2-STMN1	HSPE1
BACH2	0.785	0.300059	0.57	0.793	0.464	NK-C2-STMN1	BACH2
CACYBP	0.78	0.711593	0.56	0.946	0.789	NK-C2-STMN1	CACYBP
PGAP1	0.78	0.291064	0.56	0.868	0.711	NK-C2-STMN1	PGAP1
FXYD2	0.778	0.843802	0.556	0.777	0.546	NK-C2-STMN1	FXYD2
DNAJA1	0.773	0.585197	0.546	0.946	0.879	NK-C2-STMN1	DNAJA1
FTL1	0.773	0.361679	0.546	0.95	0.957	NK-C2-STMN1	FTL
HSP90AB1	0.745	0.378718	0.49	0.975	0.947	NK-C2-STMN1	HSP90AB1
SESN11	0.722	0.524692	0.444	0.81	0.537	NK-C2-STMN1	SESN1
RGS2	0.721	0.940917	0.442	0.917	0.724	NK-C2-STMN1	RGS2
PHLDA2	0.713	0.272021	0.426	0.674	0.361	NK-C2-STMN1	PHLDA2
TMC4	0.288	0.253617	0.424	0.198	0.49	NK-C2-STMN1	TMC4
