# Supplementary material for: Immune suppressive landscape in the human esophageal squamous cell carcinoma microenvironment
Source: Nat Commun. 2020 Dec 8;11:6268. doi: 10.1038/s41467-020-20019-0 (PMC7722722; doi:10.1038/s41467-020-20019-0)
Supplement: Supplementary file 6 — Supplementary Data 3 [file 41467_2020_20019_MOESM6_ESM.xlsx]

## Sheet: Sheet1
Cytotoxic signature			exhaustion signature			Naïve signature			Treg signautre
PRF1			FCRL3			CCR7			NT5E
IFNG			CD27			TCF7			CD3D
GNLY			PRKCH			LEF1			CD3G
NKG7			B2M			SELL			CD3E
GZMB			ITM2A						CD4
GZMA			TIGIT						CD5
HZMH			ID3						ENTPD1
KLRK1			GBP2						CTLA4
KLRKB1			PDCD1						IZUMO1R
KLRD1			KLRK1						TNFRSF18
CTSW			HSPA1A						IL2RA
CST7			SRGN						ITGAE
CX3CR1			TNFRSF9						LAG3
FGFBP2			TMBIM6						TGFB1
S1PR5			TNFRSF1B						LRRC32
FCGR3A			CADM1						TNFRSF4
PLAC8			ACTB						SELL
C1orf21			CD8A						FOXP3
TGFBR3			RGS2						STAT5A
PLEK			FAIM3						STAT5B
FGR			EID1						LGALS1
KLRF1			HSPB1						IL10
SPON2			RNF19A						IL12A
CD300A			IFI16						EBI3
S1PR1			LYST						TGFB1
FAM65B			PRF1
EFHD2			STAT1
STK38			UBC
C1orf162			CD74
SORL1			IL2RG
EMP3			FYN
ARL4C			PTPN6
BIN2			HLA-DRB1
CCND3			HNRNPC
FCRL6			UBB
SAMD3			CD8B
TRDC			HAVCR2
TYROBP			IRF8
GNLY			LAG3
KLRG1			ATP5B
			STAT3
			IGFLR1
			MGEA5
			HSPA1B
			COTL1
			VCAM1
			HLA-DMA
			PDE7B
			TBC1D4
			SNAP47
			RGS4
			CBLB
			TOX
			CALM2
			ATHL1
			SPDYE5
			DDX5
			SLA
			PTPRCAP
			IRF9
			MATR3
			LITAF
			TPI1
			ETV1
			PAM
			ARID4B
			NAB1
			RAPGEF6
			LDHA
			WARS
			RASSF5
			OSBPL3
			FAM3C
			TAP1
			HLA-DRB6
			FABP5
			CD200
			CTLA4
			SNX9
			ETNK1
			MALAT1
			ZDHHC6
			ARL6IP5
			DUSP2
			HLA-DQB1
			HNRNPK
			DGKH
			LRMP
			H3F3B
			IDH2
			TRAF5
			TBL1XR1
			ANKRD10
			ALDOA
			LSP1
			PTPN7
			NSUN2
			RNF149
			CD2
			SRSF1
			GOLPH3
			HLA-A
			LIMS1
			SDF4
			ROCK1
			EDEM1
			APLP2
			ITK
			TRIM22
			SPRY2
			ACTG1
			HLA-DPA1
			EWSR1
			SRSF4
			ESYT1
			LUC7L3
			ARNT
			GNAS
			ARF6
			ARPC5L
			NCOA3
			PAPOLA
			GFOD1
			GPR174
			DDX3X
			CAPRIN1
			ARPC2
			PDIA6
			SEMA4A
			CSDE1
			PSMB9
			NFATC1
			PTPN11
			AGFG1
			PCED1B
			CCL4L1
			CCND2
			CCL4L2
			CXCR6
			AKAP5
			IFNG
			MIR155HG
			ENTPD1
			TOX2
			CD7
			RAB27A
			ITGAE
			PHLDA1
			PAG1
			CSF1
			NBL1
			CCL3
			ILRB
			FASLG
			ZC3H12C
			MYO7A
			SIRPG
			GALNT1
			UBE2F
			DUSP4
			SYT11
			TRAC
			TNS3
			RDH10
			PTMS
			CXCL13
			KIR2DL4
