# Supplementary material for: Immune suppressive landscape in the human esophageal squamous cell carcinoma microenvironment
Source: Nat Commun. 2020 Dec 8;11:6268. doi: 10.1038/s41467-020-20019-0 (PMC7722722; doi:10.1038/s41467-020-20019-0)
Supplement: Supplementary file 7 — Supplementary Data 4 [file 41467_2020_20019_MOESM7_ESM.xlsx]

## Sheet: MarkerGenesByCluster_Myloid_Seu
	myAUC	avg_diff	power	pct.1	pct.2	cluster	gene
IL1B	0.799	0.621052	0.598	0.999	0.875	Mono-C2-IL1B	IL1B
EREG	0.794	0.775056	0.588	0.99	0.883	Mono-C2-IL1B	EREG
PTGS2	0.753	0.701771	0.506	0.967	0.815	Mono-C2-IL1B	PTGS2
ZNF577	0.753	0.380419	0.506	0.837	0.624	Mono-C2-IL1B	ZNF577
THBS1	0.749	0.921654	0.498	0.86	0.639	Mono-C2-IL1B	THBS1
NAMPT	0.745	0.401131	0.49	0.996	0.935	Mono-C2-IL1B	NAMPT
VCAN	0.74	0.639307	0.48	0.942	0.783	Mono-C2-IL1B	VCAN
SERPINB9	0.734	0.69879	0.468	0.908	0.706	Mono-C2-IL1B	SERPINB9
TNFAIP3	0.732	0.384627	0.464	0.99	0.93	Mono-C2-IL1B	TNFAIP3
NLRP3	0.73	0.665056	0.46	0.925	0.755	Mono-C2-IL1B	NLRP3
IER3	0.73	0.360637	0.46	0.994	0.939	Mono-C2-IL1B	IER3
OLR1	0.729	0.710234	0.458	0.973	0.936	Mono-C2-IL1B	OLR1
PNRC1	0.727	0.318949	0.454	0.999	0.976	Mono-C2-IL1B	PNRC1
VEGFA	0.724	0.718276	0.448	0.906	0.741	Mono-C2-IL1B	VEGFA
TIMP1	0.723	0.49806	0.446	0.982	0.946	Mono-C2-IL1B	TIMP1
NFKBIA	0.722	0.255189	0.444	0.999	0.972	Mono-C2-IL1B	NFKBIA
CCL20	0.718	0.675097	0.436	0.946	0.864	Mono-C2-IL1B	CCL20
BTG1	0.712	0.30925	0.424	0.994	0.963	Mono-C2-IL1B	BTG1
SOD2	0.712	0.286318	0.424	0.999	0.978	Mono-C2-IL1B	SOD2
G0S2	0.711	0.491582	0.422	0.979	0.914	Mono-C2-IL1B	G0S2
SAMSN1	0.708	0.50408	0.416	0.957	0.84	Mono-C2-IL1B	SAMSN1
S100A9	0.708	0.417501	0.416	0.976	0.925	Mono-C2-IL1B	S100A9
NRG1	0.707	0.636889	0.414	0.797	0.673	Mono-C2-IL1B	NRG1
HES4	0.706	0.491545	0.412	0.893	0.787	Mono-C2-IL1B	HES4
SLC25A37	0.703	0.615766	0.406	0.9	0.772	Mono-C2-IL1B	SLC25A37
BCL2A1	0.701	0.343054	0.402	0.995	0.963	Mono-C2-IL1B	BCL2A1
GEM	0.851	1.00063	0.702	0.942	0.781	Macro-C3-CSF1	GEM
MATK	0.827	0.912646	0.654	0.92	0.846	Macro-C3-CSF1	MATK
APOC1	0.789	0.750054	0.578	0.989	0.913	Macro-C3-CSF1	APOC1
FN1	0.783	1.02512	0.566	0.903	0.776	Macro-C3-CSF1	FN1
TSC22D1	0.773	0.753601	0.546	0.903	0.754	Macro-C3-CSF1	TSC22D1
APOE	0.773	0.681579	0.546	0.972	0.912	Macro-C3-CSF1	APOE
CA2	0.766	0.753656	0.532	0.874	0.778	Macro-C3-CSF1	CA2
HPGD	0.766	0.533468	0.532	0.783	0.662	Macro-C3-CSF1	HPGD
FABP5	0.756	0.597377	0.512	0.988	0.931	Macro-C3-CSF1	FABP5
EDN1	0.754	0.500216	0.508	0.757	0.69	Macro-C3-CSF1	EDN1
PPP1R14B	0.753	0.506147	0.506	0.882	0.706	Macro-C3-CSF1	PPP1R14B
SERPINE1	0.75	0.642142	0.5	0.784	0.679	Macro-C3-CSF1	SERPINE1
MT1E	0.748	0.726093	0.496	0.82	0.65	Macro-C3-CSF1	MT1E
CSF1	0.744	0.632863	0.488	0.759	0.742	Macro-C3-CSF1	CSF1
MT1X	0.742	0.713536	0.484	0.919	0.723	Macro-C3-CSF1	MT1X
HK3	0.742	0.465537	0.484	0.867	0.653	Macro-C3-CSF1	HK3
GPNMB	0.73	0.507415	0.46	0.912	0.824	Macro-C3-CSF1	GPNMB
MMP9	0.729	0.691588	0.458	0.891	0.839	Macro-C3-CSF1	MMP9
ITGAM	0.717	0.493905	0.434	0.887	0.673	Macro-C3-CSF1	ITGAM
TNFSF14	0.717	0.385746	0.434	0.777	0.66	Macro-C3-CSF1	TNFSF14
ACOT7	0.712	0.411152	0.424	0.808	0.723	Macro-C3-CSF1	ACOT7
MT1F	0.709	0.574386	0.418	0.851	0.789	Macro-C3-CSF1	MT1F
MRC1	0.709	0.534646	0.418	0.914	0.848	Macro-C3-CSF1	MRC1
CCL5	0.709	0.52536	0.418	0.847	0.801	Macro-C3-CSF1	CCL5
MRPS6	0.709	0.454818	0.418	0.943	0.83	Macro-C3-CSF1	MRPS6
CYP1B1	0.709	0.426183	0.418	0.829	0.694	Macro-C3-CSF1	CYP1B1
MGST1	0.706	0.421397	0.412	0.753	0.578	Macro-C3-CSF1	MGST1
C1QC	0.915	1.22139	0.83	0.998	0.852	MDSC-C1-C1QC	C1QC
C1QB	0.909	1.23146	0.818	0.997	0.838	MDSC-C1-C1QC	C1QB
C1QA	0.89	1.02985	0.78	0.998	0.861	MDSC-C1-C1QC	C1QA
APOE1	0.848	1.10386	0.696	0.992	0.91	MDSC-C1-C1QC	APOE
PLTP	0.83	1.06256	0.66	0.936	0.728	MDSC-C1-C1QC	PLTP
GPNMB1	0.815	0.909417	0.63	0.977	0.816	MDSC-C1-C1QC	GPNMB
APOC11	0.809	0.900657	0.618	0.996	0.914	MDSC-C1-C1QC	APOC1
LGMN	0.798	0.84369	0.596	0.95	0.824	MDSC-C1-C1QC	LGMN
ADAMDEC1	0.79	0.602933	0.58	0.87	0.595	MDSC-C1-C1QC	ADAMDEC1
CTSC	0.789	0.606443	0.578	0.994	0.911	MDSC-C1-C1QC	CTSC
PLA2G7	0.785	0.759016	0.57	0.981	0.837	MDSC-C1-C1QC	PLA2G7
MS4A6A	0.785	0.575041	0.57	0.973	0.793	MDSC-C1-C1QC	MS4A6A
HSPA1B	0.78	0.643216	0.56	0.954	0.764	MDSC-C1-C1QC	HSPA1B
ACP5	0.776	0.715363	0.552	0.985	0.874	MDSC-C1-C1QC	ACP5
CD9	0.775	0.785571	0.55	0.983	0.869	MDSC-C1-C1QC	CD9
A2M	0.772	0.787415	0.544	0.844	0.591	MDSC-C1-C1QC	A2M
HSPA1A	0.768	0.642893	0.536	0.964	0.792	MDSC-C1-C1QC	HSPA1A
TSC22D11	0.766	0.606377	0.532	0.939	0.752	MDSC-C1-C1QC	TSC22D1
EPHX1	0.763	0.481421	0.526	0.829	0.619	MDSC-C1-C1QC	EPHX1
CTSD	0.761	0.592792	0.522	0.985	0.846	MDSC-C1-C1QC	CTSD
JUN	0.759	0.566689	0.518	0.967	0.798	MDSC-C1-C1QC	JUN
C1orf54	0.757	0.631383	0.514	0.931	0.704	MDSC-C1-C1QC	C1orf54
EGR2	0.757	0.543837	0.514	0.887	0.531	MDSC-C1-C1QC	EGR2
TMEM176B	0.747	0.490516	0.494	0.99	0.906	MDSC-C1-C1QC	TMEM176B
RNASE1	0.743	0.894646	0.486	0.804	0.607	MDSC-C1-C1QC	RNASE1
TMEM176A	0.743	0.531328	0.486	0.993	0.89	MDSC-C1-C1QC	TMEM176A
GCHFR	0.739	0.329316	0.478	0.916	0.633	MDSC-C1-C1QC	GCHFR
STAB1	0.733	0.616694	0.466	0.836	0.527	MDSC-C1-C1QC	STAB1
HLA-DMB	0.73	0.565788	0.46	0.936	0.702	MDSC-C1-C1QC	HLA-DMB
DNAJB1	0.728	0.539118	0.456	0.942	0.71	MDSC-C1-C1QC	DNAJB1
MAFB	0.728	0.535321	0.456	0.906	0.675	MDSC-C1-C1QC	MAFB
GPR34	0.727	0.656342	0.454	0.739	0.428	MDSC-C1-C1QC	GPR34
CTSL	0.726	0.575969	0.452	0.982	0.882	MDSC-C1-C1QC	CTSL
DAB2	0.721	0.591501	0.442	0.878	0.728	MDSC-C1-C1QC	DAB2
PMP22	0.72	0.570472	0.44	0.944	0.844	MDSC-C1-C1QC	PMP22
STMN1	0.716	0.320689	0.432	0.893	0.722	MDSC-C1-C1QC	STMN1
RHOB	0.714	0.557974	0.428	0.943	0.769	MDSC-C1-C1QC	RHOB
MS4A7	0.713	0.449245	0.426	0.949	0.775	MDSC-C1-C1QC	MS4A7
ID3	0.712	0.619743	0.424	0.832	0.662	MDSC-C1-C1QC	ID3
PLAU	0.711	0.624636	0.422	0.883	0.73	MDSC-C1-C1QC	PLAU
FCGR1A	0.711	0.464291	0.422	0.864	0.591	MDSC-C1-C1QC	FCGR1A
GADD45G	0.706	0.555185	0.412	0.808	0.672	MDSC-C1-C1QC	GADD45G
FCGR3A	0.702	0.492111	0.404	0.941	0.844	MDSC-C1-C1QC	FCGR3A
GLA	0.701	0.554531	0.402	0.963	0.799	MDSC-C1-C1QC	GLA
CTSB	0.701	0.254518	0.402	1	0.977	MDSC-C1-C1QC	CTSB
CST7	0.883	1.32474	0.766	0.945	0.511	DC-C2-CLEC10A	CST7
PKIB	0.879	1.26564	0.758	0.925	0.669	DC-C2-CLEC10A	PKIB
PPP1R14A	0.878	1.11696	0.756	0.912	0.643	DC-C2-CLEC10A	PPP1R14A
HLA-DQB1	0.878	0.698155	0.756	0.995	0.8	DC-C2-CLEC10A	HLA-DQB1
HLA-DQA1	0.878	0.690229	0.756	1	0.883	DC-C2-CLEC10A	HLA-DQA1
IRF4	0.863	0.756595	0.726	0.944	0.6	DC-C2-CLEC10A	IRF4
RAMP1	0.852	0.450217	0.704	0.874	0.532	DC-C2-CLEC10A	RAMP1
HLA-DPB1	0.85	0.478602	0.7	1	0.94	DC-C2-CLEC10A	HLA-DPB1
S100B	0.827	0.865069	0.654	0.894	0.547	DC-C2-CLEC10A	S100B
CLEC10A	0.816	1.0229	0.632	0.87	0.53	DC-C2-CLEC10A	CLEC10A
CD1A	0.812	0.706925	0.624	0.831	0.558	DC-C2-CLEC10A	CD1A
HLA-DPA1	0.81	0.365461	0.62	1	0.957	DC-C2-CLEC10A	HLA-DPA1
HLA-DRB1	0.795	0.293158	0.59	1	0.973	DC-C2-CLEC10A	HLA-DRB1
LTB	0.793	0.829716	0.586	0.853	0.512	DC-C2-CLEC10A	LTB
CCR7	0.792	0.537318	0.584	0.834	0.574	DC-C2-CLEC10A	CCR7
SATB1	0.789	0.684338	0.578	0.949	0.687	DC-C2-CLEC10A	SATB1
PPA1	0.788	0.794144	0.576	0.983	0.871	DC-C2-CLEC10A	PPA1
TNFRSF4	0.784	0.360424	0.568	0.831	0.54	DC-C2-CLEC10A	TNFRSF4
RGS1	0.764	0.578528	0.528	0.984	0.878	DC-C2-CLEC10A	RGS1
FCER1A	0.758	0.745896	0.516	0.748	0.418	DC-C2-CLEC10A	FCER1A
IL7R	0.757	0.766753	0.514	0.971	0.834	DC-C2-CLEC10A	IL7R
GPAT3	0.756	0.667434	0.512	0.807	0.457	DC-C2-CLEC10A	GPAT3
ARL4C	0.748	0.677661	0.496	0.888	0.607	DC-C2-CLEC10A	ARL4C
IFITM1	0.747	0.676668	0.494	0.894	0.594	DC-C2-CLEC10A	IFITM1
LAMP3	0.744	0.542508	0.488	0.781	0.561	DC-C2-CLEC10A	LAMP3
CALCRL	0.743	0.608204	0.486	0.786	0.543	DC-C2-CLEC10A	CALCRL
HLA-DRB5	0.743	0.412766	0.486	0.993	0.914	DC-C2-CLEC10A	HLA-DRB5
DUSP4	0.738	0.508023	0.476	0.933	0.774	DC-C2-CLEC10A	DUSP4
HLA-DMA	0.737	0.392645	0.474	0.989	0.843	DC-C2-CLEC10A	HLA-DMA
CD1C	0.732	0.771306	0.464	0.746	0.473	DC-C2-CLEC10A	CD1C
GPR157	0.732	0.447707	0.464	0.817	0.654	DC-C2-CLEC10A	GPR157
INSIG1	0.73	0.582204	0.46	0.971	0.891	DC-C2-CLEC10A	INSIG1
GADD45A	0.727	0.453953	0.454	0.827	0.569	DC-C2-CLEC10A	GADD45A
AREG	0.725	0.565195	0.45	0.984	0.838	DC-C2-CLEC10A	AREG
PLAC8	0.725	0.395649	0.45	0.858	0.527	DC-C2-CLEC10A	PLAC8
CD1E	0.719	0.602458	0.438	0.747	0.52	DC-C2-CLEC10A	CD1E
GPR183	0.718	0.398802	0.436	0.993	0.881	DC-C2-CLEC10A	GPR183
LDLRAD4	0.715	0.524451	0.43	0.872	0.679	DC-C2-CLEC10A	LDLRAD4
IL4I1	0.708	0.478433	0.416	0.96	0.844	DC-C2-CLEC10A	IL4I1
SEMA7A	0.704	0.360377	0.408	0.72	0.443	DC-C2-CLEC10A	SEMA7A
YWHAH	0.702	0.441741	0.404	0.977	0.906	DC-C2-CLEC10A	YWHAH
FOS	0.758	0.428664	0.516	0.984	0.933	Mono-C3-FOS	FOS
HSPA1B1	0.742	0.812248	0.484	0.923	0.775	Mono-C3-FOS	HSPA1B
S100A8	0.965	1.2039	0.93	0.999	0.881	Mono-C1-VCAN	S100A8
S100A91	0.965	1.08849	0.93	0.999	0.928	Mono-C1-VCAN	S100A9
S100A12	0.957	1.76453	0.914	0.983	0.673	Mono-C1-VCAN	S100A12
VCAN1	0.93	1.32952	0.86	0.988	0.793	Mono-C1-VCAN	VCAN
NAMPT1	0.93	0.755393	0.86	0.999	0.941	Mono-C1-VCAN	NAMPT
LYZ	0.928	0.556841	0.856	0.999	0.975	Mono-C1-VCAN	LYZ
SOD21	0.897	0.57384	0.794	1	0.98	Mono-C1-VCAN	SOD2
BCL2A11	0.89	0.733344	0.78	0.999	0.966	Mono-C1-VCAN	BCL2A1
S100A4	0.882	0.471007	0.764	1	0.971	Mono-C1-VCAN	S100A4
SAT1	0.882	0.398866	0.764	1	0.998	Mono-C1-VCAN	SAT1
NLRP31	0.872	1.19464	0.744	0.967	0.767	Mono-C1-VCAN	NLRP3
SAMSN11	0.865	0.932856	0.73	0.984	0.849	Mono-C1-VCAN	SAMSN1
PNRC11	0.854	0.527995	0.708	0.998	0.978	Mono-C1-VCAN	PNRC1
CXCL8	0.85	0.586299	0.7	0.997	0.961	Mono-C1-VCAN	CXCL8
TNFAIP31	0.843	0.647393	0.686	0.988	0.936	Mono-C1-VCAN	TNFAIP3
SLC25A371	0.838	1.36475	0.676	0.976	0.777	Mono-C1-VCAN	SLC25A37
FCN1	0.827	0.983485	0.654	0.915	0.659	Mono-C1-VCAN	FCN1
IL1B1	0.827	0.671666	0.654	0.995	0.887	Mono-C1-VCAN	IL1B
CTSS	0.826	0.586149	0.652	0.978	0.924	Mono-C1-VCAN	CTSS
NFKBIA1	0.824	0.383256	0.648	0.999	0.975	Mono-C1-VCAN	NFKBIA
APOBEC3A	0.822	0.682176	0.644	0.938	0.63	Mono-C1-VCAN	APOBEC3A
PTGS21	0.818	0.93073	0.636	0.972	0.829	Mono-C1-VCAN	PTGS2
ACSL1	0.813	1.07831	0.626	0.919	0.8	Mono-C1-VCAN	ACSL1
CSTA	0.81	0.834375	0.62	0.943	0.855	Mono-C1-VCAN	CSTA
SLC2A3	0.81	0.818679	0.62	0.966	0.849	Mono-C1-VCAN	SLC2A3
ATP2B1-AS1	0.807	0.820586	0.614	0.956	0.845	Mono-C1-VCAN	ATP2B1-AS1
EREG1	0.79	0.794321	0.58	0.975	0.894	Mono-C1-VCAN	EREG
CD44	0.79	0.478573	0.58	0.993	0.965	Mono-C1-VCAN	CD44
AL161421.1	0.789	0.553893	0.578	0.872	0.62	Mono-C1-VCAN	AL161421.1
STXBP2	0.787	0.944764	0.574	0.977	0.882	Mono-C1-VCAN	STXBP2
FOSB	0.785	0.525704	0.57	0.967	0.916	Mono-C1-VCAN	FOSB
AC012368.1	0.777	0.336471	0.554	0.786	0.394	Mono-C1-VCAN	AC012368.1
AQP9	0.775	1.02334	0.55	0.942	0.887	Mono-C1-VCAN	AQP9
AC015912.3	0.772	0.844242	0.544	0.914	0.79	Mono-C1-VCAN	AC015912.3
EHD1	0.764	0.961366	0.528	0.9	0.727	Mono-C1-VCAN	EHD1
LST1	0.763	0.552375	0.526	0.967	0.916	Mono-C1-VCAN	LST1
RBKS	0.762	0.918892	0.524	0.909	0.725	Mono-C1-VCAN	RBKS
ACOD1	0.761	0.946857	0.522	0.814	0.713	Mono-C1-VCAN	ACOD1
CCL201	0.76	0.9512	0.52	0.962	0.87	Mono-C1-VCAN	CCL20
CD55	0.759	0.589599	0.518	0.923	0.745	Mono-C1-VCAN	CD55
ARHGAP24	0.754	0.419176	0.508	0.789	0.435	Mono-C1-VCAN	ARHGAP24
CD93	0.751	0.984977	0.502	0.847	0.585	Mono-C1-VCAN	CD93
THAP2	0.748	0.882499	0.496	0.923	0.856	Mono-C1-VCAN	THAP2
ADGRG3	0.748	0.295842	0.496	0.772	0.537	Mono-C1-VCAN	ADGRG3
CXCL2	0.747	0.536697	0.494	0.984	0.91	Mono-C1-VCAN	CXCL2
ZNF697	0.747	0.486905	0.494	0.805	0.655	Mono-C1-VCAN	ZNF697
CSF3R	0.742	0.864253	0.484	0.813	0.585	Mono-C1-VCAN	CSF3R
MCEMP1	0.738	0.918045	0.476	0.934	0.879	Mono-C1-VCAN	MCEMP1
PDE4B	0.737	0.771813	0.474	0.936	0.834	Mono-C1-VCAN	PDE4B
NFKB1	0.729	0.839203	0.458	0.959	0.892	Mono-C1-VCAN	NFKB1
RBP7	0.728	1.26736	0.456	0.736	0.441	Mono-C1-VCAN	RBP7
BTG11	0.726	0.350614	0.452	0.987	0.966	Mono-C1-VCAN	BTG1
PLAUR	0.725	0.322783	0.45	0.987	0.97	Mono-C1-VCAN	PLAUR
CLEC4E	0.72	0.899364	0.44	0.909	0.764	Mono-C1-VCAN	CLEC4E
PPIF	0.719	0.664772	0.438	0.943	0.881	Mono-C1-VCAN	PPIF
SELL	0.717	1.11344	0.434	0.741	0.469	Mono-C1-VCAN	SELL
RYBP	0.712	0.925549	0.424	0.774	0.469	Mono-C1-VCAN	RYBP
IL1A	0.711	0.75483	0.422	0.877	0.755	Mono-C1-VCAN	IL1A
PPP1R15A	0.709	0.277256	0.418	0.979	0.953	Mono-C1-VCAN	PPP1R15A
NACC2	0.708	0.488365	0.416	0.715	0.438	Mono-C1-VCAN	NACC2
CDKN1A	0.707	0.638189	0.414	0.98	0.91	Mono-C1-VCAN	CDKN1A
MAP3K8	0.707	0.54439	0.414	0.935	0.907	Mono-C1-VCAN	MAP3K8
THBS11	0.702	0.794622	0.404	0.802	0.666	Mono-C1-VCAN	THBS1
PLAUR1	0.834	0.533873	0.668	0.999	0.97	Macro-C2-IL1RN	PLAUR
INHBA	0.826	1.41517	0.652	0.918	0.826	Macro-C2-IL1RN	INHBA
SOD22	0.816	0.45943	0.632	1	0.98	Macro-C2-IL1RN	SOD2
CXCL3	0.815	0.906607	0.63	0.973	0.903	Macro-C2-IL1RN	CXCL3
C15orf48	0.811	0.686284	0.622	0.998	0.966	Macro-C2-IL1RN	C15orf48
SAT11	0.8	0.301833	0.6	1	0.998	Macro-C2-IL1RN	SAT1
CCL3	0.794	0.612867	0.588	0.99	0.928	Macro-C2-IL1RN	CCL3
CXCL81	0.79	0.544659	0.58	0.988	0.963	Macro-C2-IL1RN	CXCL8
CSTB	0.783	0.582285	0.566	0.991	0.953	Macro-C2-IL1RN	CSTB
TIMP11	0.78	0.607022	0.56	0.99	0.95	Macro-C2-IL1RN	TIMP1
BTG12	0.773	0.398377	0.546	0.997	0.966	Macro-C2-IL1RN	BTG1
G0S21	0.77	0.621071	0.54	0.982	0.922	Macro-C2-IL1RN	G0S2
CCL202	0.766	0.935849	0.532	0.941	0.874	Macro-C2-IL1RN	CCL20
IL1RN	0.761	0.685065	0.522	0.982	0.949	Macro-C2-IL1RN	IL1RN
CD441	0.758	0.424008	0.516	0.993	0.966	Macro-C2-IL1RN	CD44
CXCL21	0.756	0.573757	0.512	0.973	0.913	Macro-C2-IL1RN	CXCL2
NINJ1	0.755	0.538797	0.51	0.952	0.903	Macro-C2-IL1RN	NINJ1
SLC11A1	0.751	0.585455	0.502	0.959	0.921	Macro-C2-IL1RN	SLC11A1
LGALS1	0.751	0.25982	0.502	0.999	0.989	Macro-C2-IL1RN	LGALS1
SDC2	0.749	0.990492	0.498	0.908	0.854	Macro-C2-IL1RN	SDC2
BASP1	0.748	0.770332	0.496	0.896	0.776	Macro-C2-IL1RN	BASP1
IL1B2	0.744	0.54312	0.488	0.98	0.891	Macro-C2-IL1RN	IL1B
MMP19	0.743	0.935427	0.486	0.898	0.873	Macro-C2-IL1RN	MMP19
CCL3L1	0.741	0.718833	0.482	0.962	0.901	Macro-C2-IL1RN	CCL3L1
PLIN2	0.737	0.845604	0.474	0.93	0.85	Macro-C2-IL1RN	PLIN2
EREG2	0.725	0.585922	0.45	0.969	0.897	Macro-C2-IL1RN	EREG
ATP13A3	0.724	0.736874	0.448	0.878	0.777	Macro-C2-IL1RN	ATP13A3
TREM1	0.722	0.682509	0.444	0.924	0.907	Macro-C2-IL1RN	TREM1
RGCC	0.722	0.64733	0.444	0.972	0.943	Macro-C2-IL1RN	RGCC
PNRC12	0.718	0.311323	0.436	0.997	0.979	Macro-C2-IL1RN	PNRC1
SLC16A10	0.712	0.799184	0.424	0.857	0.871	Macro-C2-IL1RN	SLC16A10
IER31	0.712	0.348672	0.424	0.985	0.946	Macro-C2-IL1RN	IER3
PID1	0.711	0.952936	0.422	0.767	0.609	Macro-C2-IL1RN	PID1
BCL2A12	0.71	0.371741	0.42	0.993	0.967	Macro-C2-IL1RN	BCL2A1
DUSP41	0.705	0.729905	0.41	0.844	0.79	Macro-C2-IL1RN	DUSP4
PTGS22	0.702	0.64721	0.404	0.927	0.836	Macro-C2-IL1RN	PTGS2
PPP1R15A1	0.701	0.283466	0.402	0.982	0.953	Macro-C2-IL1RN	PPP1R15A
APOE2	0.878	1.36611	0.756	0.996	0.917	MDSC-C2-APOE	APOE
CTSK	0.866	0.737978	0.732	0.896	0.704	MDSC-C2-APOE	CTSK
C1QA1	0.849	1.1677	0.698	0.97	0.875	MDSC-C2-APOE	C1QA
APOC12	0.844	1.12995	0.688	0.999	0.921	MDSC-C2-APOE	APOC1
CD68	0.815	0.596623	0.63	0.996	0.934	MDSC-C2-APOE	CD68
GPNMB2	0.807	1.1289	0.614	0.958	0.831	MDSC-C2-APOE	GPNMB
CAPG	0.801	0.782631	0.602	0.995	0.934	MDSC-C2-APOE	CAPG
C1QC1	0.795	0.993372	0.59	0.949	0.867	MDSC-C2-APOE	C1QC
ADAMDEC11	0.795	0.678894	0.59	0.87	0.619	MDSC-C2-APOE	ADAMDEC1
EPHX11	0.795	0.579588	0.59	0.86	0.636	MDSC-C2-APOE	EPHX1
ANXA2	0.792	0.59852	0.584	0.991	0.947	MDSC-C2-APOE	ANXA2
ACOT71	0.782	0.572416	0.564	0.905	0.727	MDSC-C2-APOE	ACOT7
C1QB1	0.778	0.939694	0.556	0.946	0.855	MDSC-C2-APOE	C1QB
FN11	0.775	0.870501	0.55	0.929	0.788	MDSC-C2-APOE	FN1
CTSB1	0.772	0.484304	0.544	0.995	0.979	MDSC-C2-APOE	CTSB
LGALS11	0.771	0.336179	0.542	0.992	0.99	MDSC-C2-APOE	LGALS1
HLA-DRB11	0.77	0.318802	0.54	0.988	0.975	MDSC-C2-APOE	HLA-DRB1
C1orf541	0.767	0.856713	0.534	0.924	0.724	MDSC-C2-APOE	C1orf54
TMEM176B1	0.763	0.791633	0.526	0.972	0.914	MDSC-C2-APOE	TMEM176B
CSTB1	0.761	0.632757	0.522	0.997	0.953	MDSC-C2-APOE	CSTB
HPGD1	0.757	0.326171	0.514	0.88	0.67	MDSC-C2-APOE	HPGD
LYZ1	0.755	0.392098	0.51	0.991	0.976	MDSC-C2-APOE	LYZ
PLTP1	0.754	0.77981	0.508	0.88	0.749	MDSC-C2-APOE	PLTP
ACP51	0.748	0.914676	0.496	0.954	0.885	MDSC-C2-APOE	ACP5
CD91	0.745	0.837014	0.49	0.95	0.881	MDSC-C2-APOE	CD9
PSAP	0.745	0.354111	0.49	0.973	0.961	MDSC-C2-APOE	PSAP
BEX3	0.737	0.521757	0.474	0.835	0.672	MDSC-C2-APOE	BEX3
TMEM176A1	0.728	0.733448	0.456	0.964	0.9	MDSC-C2-APOE	TMEM176A
GCHFR1	0.724	0.537361	0.448	0.889	0.659	MDSC-C2-APOE	GCHFR
CTSC1	0.723	0.697482	0.446	0.967	0.92	MDSC-C2-APOE	CTSC
LGMN1	0.718	0.830189	0.436	0.923	0.836	MDSC-C2-APOE	LGMN
CTSD1	0.718	0.69015	0.436	0.951	0.86	MDSC-C2-APOE	CTSD
QPCT	0.716	0.432813	0.432	0.916	0.768	MDSC-C2-APOE	QPCT
CTSS1	0.708	0.471589	0.416	0.963	0.927	MDSC-C2-APOE	CTSS
A2M1	0.706	0.74622	0.412	0.795	0.615	MDSC-C2-APOE	A2M
GSN	0.703	0.680519	0.406	0.965	0.909	MDSC-C2-APOE	GSN
FABP51	0.702	0.683729	0.404	0.978	0.937	MDSC-C2-APOE	FABP5
MRC11	0.702	0.670404	0.404	0.918	0.855	MDSC-C2-APOE	MRC1
MT1F1	0.701	0.43813	0.402	0.902	0.793	MDSC-C2-APOE	MT1F
ISG15	0.924	1.27139	0.848	0.99	0.773	Macro-C1-IL6	ISG15
LY6E	0.884	1.03003	0.768	0.969	0.722	Macro-C1-IL6	LY6E
IFITM11	0.874	1.20707	0.748	0.963	0.615	Macro-C1-IL6	IFITM1
CXCL10	0.86	1.52826	0.72	0.873	0.434	Macro-C1-IL6	CXCL10
IFIT2	0.858	1.41422	0.716	0.937	0.69	Macro-C1-IL6	IFIT2
IFI6	0.85	0.909434	0.7	0.979	0.752	Macro-C1-IL6	IFI6
ISG20	0.839	1.031	0.678	0.948	0.709	Macro-C1-IL6	ISG20
IFITM3	0.839	0.641226	0.678	1	0.92	Macro-C1-IL6	IFITM3
APOBEC3A1	0.833	1.17438	0.666	0.904	0.646	Macro-C1-IL6	APOBEC3A
IFIT3	0.802	1.15132	0.604	0.845	0.635	Macro-C1-IL6	IFIT3
MX1	0.799	0.919205	0.598	0.848	0.432	Macro-C1-IL6	MX1
ACOD11	0.799	0.489688	0.598	0.886	0.714	Macro-C1-IL6	ACOD1
TNFSF10	0.795	1.00023	0.59	0.847	0.519	Macro-C1-IL6	TNFSF10
CALHM6	0.791	0.81272	0.582	0.916	0.692	Macro-C1-IL6	CALHM6
IL6	0.79	0.900211	0.58	0.944	0.7	Macro-C1-IL6	IL6
VAMP5	0.79	0.773906	0.58	0.904	0.58	Macro-C1-IL6	VAMP5
GBP1	0.785	0.970256	0.57	0.852	0.567	Macro-C1-IL6	GBP1
IFI44L	0.784	0.984107	0.568	0.799	0.438	Macro-C1-IL6	IFI44L
IFITM2	0.778	0.624565	0.556	0.99	0.832	Macro-C1-IL6	IFITM2
RSAD2	0.775	0.969724	0.55	0.771	0.388	Macro-C1-IL6	RSAD2
IDO1	0.772	0.925715	0.544	0.799	0.433	Macro-C1-IL6	IDO1
LILRA5	0.758	0.860491	0.516	0.952	0.759	Macro-C1-IL6	LILRA5
IRF7	0.756	0.749071	0.512	0.887	0.643	Macro-C1-IL6	IRF7
IFIT1	0.755	1.17141	0.51	0.745	0.428	Macro-C1-IL6	IFIT1
CD300E	0.746	0.704955	0.492	0.941	0.749	Macro-C1-IL6	CD300E
DNAAF1	0.745	0.646897	0.49	0.809	0.507	Macro-C1-IL6	DNAAF1
MT2A	0.735	0.48971	0.47	0.976	0.863	Macro-C1-IL6	MT2A
RBKS1	0.733	0.70827	0.466	0.973	0.731	Macro-C1-IL6	RBKS
CCL4L2	0.732	0.656362	0.464	0.975	0.899	Macro-C1-IL6	CCL4L2
MX2	0.729	0.80202	0.458	0.779	0.488	Macro-C1-IL6	MX2
PSME2	0.729	0.522553	0.458	0.959	0.85	Macro-C1-IL6	PSME2
MIR3945HG	0.725	0.416587	0.45	0.904	0.73	Macro-C1-IL6	MIR3945HG
TNIP3	0.725	0.335923	0.45	0.903	0.722	Macro-C1-IL6	TNIP3
RNF19B	0.724	0.620419	0.448	0.909	0.633	Macro-C1-IL6	RNF19B
CCL4	0.723	0.521024	0.446	0.997	0.909	Macro-C1-IL6	CCL4
CCL51	0.713	0.308667	0.426	0.928	0.802	Macro-C1-IL6	CCL5
HES41	0.711	0.524229	0.422	0.935	0.8	Macro-C1-IL6	HES4
GPR1831	0.708	0.500514	0.416	0.993	0.89	Macro-C1-IL6	GPR183
RAPGEF2	0.707	0.465565	0.414	0.892	0.75	Macro-C1-IL6	RAPGEF2
FPR2	0.706	0.402912	0.412	0.865	0.634	Macro-C1-IL6	FPR2
LST11	0.874	0.643205	0.748	0.998	0.917	Macro-C4-LILRB2	LST1
IFITM21	0.871	0.790801	0.742	0.988	0.833	Macro-C4-LILRB2	IFITM2
LILRB2	0.845	0.874624	0.69	0.948	0.7	Macro-C4-LILRB2	LILRB2
LILRA51	0.838	0.982717	0.676	0.954	0.759	Macro-C4-LILRB2	LILRA5
IFITM31	0.836	0.607205	0.672	0.998	0.92	Macro-C4-LILRB2	IFITM3
FPR21	0.829	1.14026	0.658	0.912	0.633	Macro-C4-LILRB2	FPR2
AIF1	0.827	0.360542	0.654	0.997	0.959	Macro-C4-LILRB2	AIF1
ACOD12	0.824	0.452551	0.648	0.925	0.713	Macro-C4-LILRB2	ACOD1
SMIM25	0.817	0.741137	0.634	0.992	0.918	Macro-C4-LILRB2	SMIM25
FCGR3A1	0.81	0.739486	0.62	0.96	0.852	Macro-C4-LILRB2	FCGR3A
FCN11	0.809	0.910083	0.618	0.948	0.671	Macro-C4-LILRB2	FCN1
S100A41	0.803	0.358337	0.606	1	0.973	Macro-C4-LILRB2	S100A4
APOBEC3A2	0.801	0.925474	0.602	0.894	0.647	Macro-C4-LILRB2	APOBEC3A
RNF144B	0.801	0.911308	0.602	0.969	0.764	Macro-C4-LILRB2	RNF144B
CFD	0.798	0.805164	0.596	0.932	0.657	Macro-C4-LILRB2	CFD
FAM110B	0.797	0.389048	0.594	0.857	0.671	Macro-C4-LILRB2	FAM110B
PELI1	0.792	0.896161	0.584	0.968	0.754	Macro-C4-LILRB2	PELI1
IFIT21	0.787	0.950651	0.574	0.905	0.692	Macro-C4-LILRB2	IFIT2
AL161421.11	0.782	0.330654	0.564	0.851	0.633	Macro-C4-LILRB2	AL161421.1
HES42	0.772	0.927684	0.544	0.908	0.801	Macro-C4-LILRB2	HES4
WARS	0.771	0.69193	0.542	0.917	0.764	Macro-C4-LILRB2	WARS
CKB	0.769	0.658642	0.538	0.774	0.526	Macro-C4-LILRB2	CKB
SERPINA1	0.766	0.388986	0.532	0.998	0.948	Macro-C4-LILRB2	SERPINA1
CD52	0.763	0.565242	0.526	0.968	0.854	Macro-C4-LILRB2	CD52
STXBP21	0.753	0.517076	0.506	0.98	0.887	Macro-C4-LILRB2	STXBP2
TPPP3	0.75	0.465995	0.5	0.705	0.365	Macro-C4-LILRB2	TPPP3
PAG1	0.749	0.805191	0.498	0.845	0.607	Macro-C4-LILRB2	PAG1
GCH1	0.745	0.706272	0.49	0.868	0.595	Macro-C4-LILRB2	GCH1
ATP2B1-AS11	0.745	0.635327	0.49	0.978	0.849	Macro-C4-LILRB2	ATP2B1-AS1
ECE1	0.743	0.56649	0.486	0.777	0.523	Macro-C4-LILRB2	ECE1
TIMP12	0.741	0.401723	0.482	0.997	0.951	Macro-C4-LILRB2	TIMP1
MTSS1	0.739	0.892853	0.478	0.777	0.508	Macro-C4-LILRB2	MTSS1
LYST	0.737	0.754634	0.474	0.802	0.508	Macro-C4-LILRB2	LYST
BCL2A13	0.737	0.378591	0.474	1	0.968	Macro-C4-LILRB2	BCL2A1
LPAR6	0.735	0.370066	0.47	0.843	0.443	Macro-C4-LILRB2	LPAR6
PLAC81	0.734	0.764914	0.468	0.828	0.556	Macro-C4-LILRB2	PLAC8
TNFRSF1B	0.734	0.510087	0.468	0.934	0.773	Macro-C4-LILRB2	TNFRSF1B
NFKBIZ	0.734	0.410387	0.468	0.968	0.895	Macro-C4-LILRB2	NFKBIZ
CD551	0.731	0.519009	0.462	0.926	0.754	Macro-C4-LILRB2	CD55
FGL2	0.73	0.611452	0.46	0.892	0.682	Macro-C4-LILRB2	FGL2
CD300E1	0.729	0.739119	0.458	0.891	0.752	Macro-C4-LILRB2	CD300E
NAMPT2	0.728	0.340853	0.456	0.992	0.944	Macro-C4-LILRB2	NAMPT
RAB3D	0.72	0.304381	0.44	0.745	0.45	Macro-C4-LILRB2	RAB3D
C5AR1	0.718	0.477106	0.436	0.952	0.82	Macro-C4-LILRB2	C5AR1
CDH23	0.716	0.795363	0.432	0.702	0.493	Macro-C4-LILRB2	CDH23
CALHM61	0.712	0.578623	0.424	0.874	0.695	Macro-C4-LILRB2	CALHM6
NAF1	0.711	0.267127	0.422	0.9	0.673	Macro-C4-LILRB2	NAF1
IFIT31	0.71	0.539377	0.42	0.834	0.636	Macro-C4-LILRB2	IFIT3
CTSS2	0.709	0.269905	0.418	0.988	0.927	Macro-C4-LILRB2	CTSS
LDLR	0.707	0.421505	0.414	0.862	0.601	Macro-C4-LILRB2	LDLR
SAMSN12	0.706	0.445602	0.412	0.968	0.856	Macro-C4-LILRB2	SAMSN1
PTX3	0.704	0.46751	0.408	0.779	0.577	Macro-C4-LILRB2	PTX3
TCF7L2	0.703	0.859792	0.406	0.765	0.672	Macro-C4-LILRB2	TCF7L2
ADGRE2	0.703	0.580012	0.406	0.892	0.791	Macro-C4-LILRB2	ADGRE2
FSCN1	0.991	2.25981	0.982	0.997	0.713	DC-C3-LAMP3	FSCN1
LAMP31	0.983	2.18363	0.966	0.992	0.578	DC-C3-LAMP3	LAMP3
CCR71	0.968	2.05099	0.936	0.978	0.597	DC-C3-LAMP3	CCR7
CCL22	0.957	2.21713	0.914	0.975	0.772	DC-C3-LAMP3	CCL22
BIRC3	0.956	1.54346	0.912	0.992	0.743	DC-C3-LAMP3	BIRC3
TBC1D4	0.953	1.86901	0.906	0.964	0.463	DC-C3-LAMP3	TBC1D4
IDO11	0.948	1.89841	0.896	0.967	0.437	DC-C3-LAMP3	IDO1
S1PR1	0.946	1.36946	0.892	0.932	0.515	DC-C3-LAMP3	S1PR1
TXN	0.931	0.867006	0.862	1	0.945	DC-C3-LAMP3	TXN
MGLL	0.922	1.52836	0.844	0.953	0.532	DC-C3-LAMP3	MGLL
CRIP1	0.919	0.864955	0.838	1	0.895	DC-C3-LAMP3	CRIP1
MARCKSL1	0.918	1.23347	0.836	0.995	0.793	DC-C3-LAMP3	MARCKSL1
GPR1571	0.916	1.5401	0.832	0.951	0.667	DC-C3-LAMP3	GPR157
RAMP11	0.916	1.34498	0.832	0.926	0.564	DC-C3-LAMP3	RAMP1
IRF41	0.897	1.26967	0.794	0.959	0.633	DC-C3-LAMP3	IRF4
CD70	0.896	0.998517	0.792	0.879	0.442	DC-C3-LAMP3	CD70
CST71	0.891	1.34714	0.782	0.953	0.554	DC-C3-LAMP3	CST7
IL32	0.89	1.49926	0.78	0.901	0.497	DC-C3-LAMP3	IL32
ID2	0.89	1.01205	0.78	0.989	0.801	DC-C3-LAMP3	ID2
DUSP42	0.882	1.21473	0.764	0.975	0.789	DC-C3-LAMP3	DUSP4
LYST1	0.881	1.25878	0.762	0.962	0.51	DC-C3-LAMP3	LYST
EBI3	0.877	1.63336	0.754	0.885	0.434	DC-C3-LAMP3	EBI3
SYNGR2	0.877	0.702025	0.754	0.995	0.871	DC-C3-LAMP3	SYNGR2
SOCS2	0.864	1.24342	0.728	0.893	0.676	DC-C3-LAMP3	SOCS2
PPP1R14A1	0.863	1.30268	0.726	0.915	0.67	DC-C3-LAMP3	PPP1R14A
CLU	0.858	0.302232	0.716	0.833	0.384	DC-C3-LAMP3	CLU
TNFRSF9	0.853	1.01786	0.706	0.896	0.641	DC-C3-LAMP3	TNFRSF9
CRLF2	0.852	0.912454	0.704	0.833	0.464	DC-C3-LAMP3	CRLF2
CSF2RB	0.849	1.14778	0.698	0.937	0.538	DC-C3-LAMP3	CSF2RB
PLA2G16	0.84	1.26338	0.68	0.866	0.49	DC-C3-LAMP3	PLA2G16
YPEL5	0.84	0.849999	0.68	0.986	0.791	DC-C3-LAMP3	YPEL5
DUSP5	0.838	1.02165	0.676	0.945	0.587	DC-C3-LAMP3	DUSP5
IL7R1	0.837	0.934243	0.674	0.964	0.847	DC-C3-LAMP3	IL7R
TSPAN13	0.83	1.06728	0.66	0.871	0.722	DC-C3-LAMP3	TSPAN13
SOCS1	0.829	1.17192	0.658	0.918	0.616	DC-C3-LAMP3	SOCS1
CDKN1A1	0.824	0.583806	0.648	1	0.914	DC-C3-LAMP3	CDKN1A
IL2RA	0.823	0.790512	0.646	0.882	0.692	DC-C3-LAMP3	IL2RA
RAB11FIP1	0.821	0.985907	0.642	0.915	0.526	DC-C3-LAMP3	RAB11FIP1
SLC44A1	0.82	0.968062	0.64	0.962	0.746	DC-C3-LAMP3	SLC44A1
IL4I11	0.816	0.959934	0.632	0.975	0.855	DC-C3-LAMP3	IL4I1
GADD45A1	0.815	1.01011	0.63	0.877	0.593	DC-C3-LAMP3	GADD45A
TRAF1	0.813	0.892239	0.626	0.932	0.758	DC-C3-LAMP3	TRAF1
NET1	0.805	1.07424	0.61	0.805	0.399	DC-C3-LAMP3	NET1
MARCKS	0.804	0.776828	0.608	0.945	0.666	DC-C3-LAMP3	MARCKS
PPA11	0.801	0.685472	0.602	0.973	0.882	DC-C3-LAMP3	PPA1
MIR155HG	0.8	0.946918	0.6	0.959	0.809	DC-C3-LAMP3	MIR155HG
CD83	0.797	0.448631	0.594	0.992	0.934	DC-C3-LAMP3	CD83
REL	0.795	0.564966	0.59	0.986	0.892	DC-C3-LAMP3	REL
CD8A	0.794	0.270236	0.588	0.778	0.319	DC-C3-LAMP3	CD8A
GSN1	0.789	0.651959	0.578	0.989	0.91	DC-C3-LAMP3	GSN
RGS11	0.788	0.59834	0.576	0.992	0.889	DC-C3-LAMP3	RGS1
SEMA7A1	0.787	0.750472	0.574	0.811	0.469	DC-C3-LAMP3	SEMA7A
H2AFZ	0.787	0.488944	0.574	1	0.945	DC-C3-LAMP3	H2AFZ
TRIB1	0.784	0.762406	0.568	0.975	0.657	DC-C3-LAMP3	TRIB1
BASP11	0.777	0.667199	0.554	0.973	0.779	DC-C3-LAMP3	BASP1
TRBC1	0.777	0.369431	0.554	0.784	0.388	DC-C3-LAMP3	TRBC1
HSPA8	0.772	0.546466	0.544	0.978	0.857	DC-C3-LAMP3	HSPA8
TUBA1A	0.769	0.788872	0.538	0.975	0.775	DC-C3-LAMP3	TUBA1A
CXCR4	0.766	0.744328	0.532	0.918	0.699	DC-C3-LAMP3	CXCR4
ELOVL7	0.756	0.273437	0.512	0.742	0.493	DC-C3-LAMP3	ELOVL7
LMNB1	0.753	0.606117	0.506	0.83	0.533	DC-C3-LAMP3	LMNB1
ZMAT3	0.743	0.581288	0.486	0.792	0.509	DC-C3-LAMP3	ZMAT3
ALDH2	0.743	0.562426	0.486	0.978	0.894	DC-C3-LAMP3	ALDH2
ABCC4	0.742	0.561295	0.484	0.732	0.513	DC-C3-LAMP3	ABCC4
SQSTM1	0.741	0.542793	0.482	0.989	0.85	DC-C3-LAMP3	SQSTM1
KLRB1	0.739	0.325102	0.478	0.737	0.381	DC-C3-LAMP3	KLRB1
PKIB1	0.737	0.353112	0.474	0.882	0.695	DC-C3-LAMP3	PKIB
HLA-DPB11	0.735	0.33944	0.47	0.997	0.946	DC-C3-LAMP3	HLA-DPB1
MAFF	0.732	0.576115	0.464	0.962	0.782	DC-C3-LAMP3	MAFF
HSPB1	0.73	0.502073	0.46	0.951	0.796	DC-C3-LAMP3	HSPB1
IRF1	0.729	0.634333	0.458	0.855	0.607	DC-C3-LAMP3	IRF1
PELI11	0.722	0.600665	0.444	0.918	0.759	DC-C3-LAMP3	PELI1
H1FX	0.717	0.438996	0.434	0.877	0.579	DC-C3-LAMP3	H1FX
HOPX	0.715	0.979928	0.43	0.726	0.628	DC-C3-LAMP3	HOPX
GRASP	0.715	0.509014	0.43	0.918	0.703	DC-C3-LAMP3	GRASP
PIM1	0.712	0.488706	0.424	0.934	0.773	DC-C3-LAMP3	PIM1
KLF6	0.712	0.25781	0.424	0.989	0.948	DC-C3-LAMP3	KLF6
DDIT4	0.708	0.540853	0.416	0.912	0.61	DC-C3-LAMP3	DDIT4
TMEM176A2	0.708	0.394455	0.416	0.975	0.901	DC-C3-LAMP3	TMEM176A
ZBTB20	0.708	0.310051	0.416	0.748	0.486	DC-C3-LAMP3	ZBTB20
IER2	0.707	0.431633	0.414	0.975	0.85	DC-C3-LAMP3	IER2
GADD45B	0.705	0.44704	0.41	0.956	0.834	DC-C3-LAMP3	GADD45B
CD3D	0.703	0.522483	0.406	0.701	0.416	DC-C3-LAMP3	CD3D
USP53	0.702	0.567029	0.404	0.707	0.455	DC-C3-LAMP3	USP53
MRPS61	0.701	0.605931	0.402	0.926	0.845	DC-C3-LAMP3	MRPS6
GZMB	0.999	2.74623	0.998	1	0.459	DC-C5-CLEC4C	GZMB
IGKC	0.991	2.35598	0.982	0.997	0.34	DC-C5-CLEC4C	IGKC
JCHAIN	0.99	2.38581	0.98	0.992	0.353	DC-C5-CLEC4C	JCHAIN
TSPAN131	0.983	2.24466	0.966	0.992	0.72	DC-C5-CLEC4C	TSPAN13
CLIC3	0.982	2.17105	0.964	0.98	0.418	DC-C5-CLEC4C	CLIC3
ITM2C	0.978	2.1344	0.956	0.977	0.398	DC-C5-CLEC4C	ITM2C
CXCR3	0.977	2.07314	0.954	0.98	0.52	DC-C5-CLEC4C	CXCR3
IRF42	0.976	1.98234	0.952	1	0.633	DC-C5-CLEC4C	IRF4
LILRA4	0.975	2.12208	0.95	0.975	0.43	DC-C5-CLEC4C	LILRA4
C12orf75	0.965	2.05806	0.93	0.972	0.55	DC-C5-CLEC4C	C12orf75
PLAC82	0.965	1.68525	0.93	0.992	0.557	DC-C5-CLEC4C	PLAC8
TPM2	0.964	1.85486	0.928	0.975	0.627	DC-C5-CLEC4C	TPM2
IRF71	0.958	1.35721	0.916	1	0.646	DC-C5-CLEC4C	IRF7
LDLRAD41	0.957	1.82793	0.914	0.997	0.696	DC-C5-CLEC4C	LDLRAD4
SIDT1	0.937	1.57739	0.874	0.935	0.406	DC-C5-CLEC4C	SIDT1
PPP1R14B1	0.934	1.6223	0.868	0.966	0.727	DC-C5-CLEC4C	PPP1R14B
CXCR41	0.931	1.38348	0.862	0.997	0.697	DC-C5-CLEC4C	CXCR4
IRF8	0.929	1.405	0.858	0.977	0.599	DC-C5-CLEC4C	IRF8
EZR	0.926	1.42354	0.852	0.997	0.745	DC-C5-CLEC4C	EZR
SLC7A5	0.923	1.40479	0.846	0.994	0.773	DC-C5-CLEC4C	SLC7A5
PLD4	0.922	1.65774	0.844	0.938	0.596	DC-C5-CLEC4C	PLD4
AL121944.1	0.906	0.830193	0.812	0.941	0.512	DC-C5-CLEC4C	AL121944.1
SERPINF1	0.897	1.47176	0.794	0.927	0.525	DC-C5-CLEC4C	SERPINF1
CCR72	0.89	0.520247	0.78	0.952	0.598	DC-C5-CLEC4C	CCR7
GPR1832	0.888	0.814663	0.776	1	0.892	DC-C5-CLEC4C	GPR183
SMPD3	0.887	1.71539	0.774	0.879	0.394	DC-C5-CLEC4C	SMPD3
SELL1	0.887	1.42484	0.774	0.938	0.483	DC-C5-CLEC4C	SELL
GPR65	0.886	1.38234	0.772	0.994	0.811	DC-C5-CLEC4C	GPR65
HERPUD1	0.883	0.958623	0.766	0.983	0.803	DC-C5-CLEC4C	HERPUD1
RGS2	0.878	0.883495	0.756	1	0.809	DC-C5-CLEC4C	RGS2
ZMAT31	0.873	0.530043	0.746	0.913	0.507	DC-C5-CLEC4C	ZMAT3
GRASP1	0.872	1.27526	0.744	0.983	0.701	DC-C5-CLEC4C	GRASP
EGLN3	0.871	1.44863	0.742	0.885	0.603	DC-C5-CLEC4C	EGLN3
PTGDS	0.868	1.86067	0.736	0.854	0.433	DC-C5-CLEC4C	PTGDS
LTB1	0.867	1.44383	0.734	0.927	0.544	DC-C5-CLEC4C	LTB
NR4A3	0.858	0.996852	0.716	0.994	0.845	DC-C5-CLEC4C	NR4A3
PLA2G161	0.856	1.14117	0.712	0.89	0.49	DC-C5-CLEC4C	PLA2G16
RGS13	0.856	0.694359	0.712	0.859	0.52	DC-C5-CLEC4C	RGS13
GPR1572	0.854	0.49209	0.708	0.932	0.668	DC-C5-CLEC4C	GPR157
CD8A1	0.85	0.318234	0.7	0.837	0.318	DC-C5-CLEC4C	CD8A
SEMA7A2	0.848	1.34067	0.696	0.862	0.468	DC-C5-CLEC4C	SEMA7A
MGLL1	0.848	0.369788	0.696	0.935	0.533	DC-C5-CLEC4C	MGLL
ARL4C1	0.847	0.933626	0.694	0.955	0.634	DC-C5-CLEC4C	ARL4C
CLEC4C	0.842	1.35244	0.684	0.825	0.269	DC-C5-CLEC4C	CLEC4C
PPP1R14A2	0.836	0.963351	0.672	0.904	0.67	DC-C5-CLEC4C	PPP1R14A
TSPYL2	0.835	1.28669	0.67	0.868	0.421	DC-C5-CLEC4C	TSPYL2
AC004687.1	0.833	1.02626	0.666	0.944	0.475	DC-C5-CLEC4C	AC004687.1
HIST1H1C	0.83	0.882226	0.66	0.932	0.665	DC-C5-CLEC4C	HIST1H1C
FHL1	0.828	0.350164	0.656	0.842	0.59	DC-C5-CLEC4C	FHL1
ZNF331	0.827	0.860752	0.654	0.975	0.78	DC-C5-CLEC4C	ZNF331
RANBP2	0.825	1.04803	0.65	0.98	0.731	DC-C5-CLEC4C	RANBP2
NET11	0.819	0.31912	0.638	0.862	0.398	DC-C5-CLEC4C	NET1
STMN11	0.818	1.15538	0.636	0.907	0.74	DC-C5-CLEC4C	STMN1
SRSF7	0.812	0.809852	0.624	0.949	0.769	DC-C5-CLEC4C	SRSF7
YPEL51	0.811	0.759379	0.622	0.98	0.791	DC-C5-CLEC4C	YPEL5
DDIT41	0.809	0.946904	0.618	0.918	0.61	DC-C5-CLEC4C	DDIT4
RGS12	0.806	0.674607	0.612	0.989	0.889	DC-C5-CLEC4C	RGS1
TSC22D3	0.803	0.936892	0.606	0.992	0.878	DC-C5-CLEC4C	TSC22D3
RASD1	0.794	1.16201	0.588	0.839	0.538	DC-C5-CLEC4C	RASD1
ALOX5AP	0.792	0.553184	0.584	0.986	0.935	DC-C5-CLEC4C	ALOX5AP
PMEPA1	0.789	1.18994	0.578	0.876	0.8	DC-C5-CLEC4C	PMEPA1
ZC3HAV1	0.788	1.02971	0.576	0.887	0.614	DC-C5-CLEC4C	ZC3HAV1
MAP1A	0.786	1.33564	0.572	0.777	0.527	DC-C5-CLEC4C	MAP1A
LILRB4	0.786	0.788096	0.572	0.989	0.87	DC-C5-CLEC4C	LILRB4
CREM	0.786	0.771413	0.572	0.989	0.898	DC-C5-CLEC4C	CREM
RHEX	0.785	1.02953	0.57	0.761	0.238	DC-C5-CLEC4C	RHEX
CPNE3	0.784	0.656246	0.568	0.921	0.558	DC-C5-CLEC4C	CPNE3
RRP12	0.784	0.348479	0.568	0.913	0.469	DC-C5-CLEC4C	RRP12
AREG1	0.783	0.802228	0.566	1	0.852	DC-C5-CLEC4C	AREG
EIF2AK3	0.775	0.325221	0.55	0.873	0.46	DC-C5-CLEC4C	EIF2AK3
HIST1H4C	0.773	0.801687	0.546	0.907	0.601	DC-C5-CLEC4C	HIST1H4C
AC119428.2	0.772	1.06661	0.544	0.755	0.455	DC-C5-CLEC4C	AC119428.2
SLC44A2	0.77	1.09271	0.54	0.794	0.509	DC-C5-CLEC4C	SLC44A2
LINC02207	0.767	0.64992	0.534	0.828	0.553	DC-C5-CLEC4C	LINC02207
HLA-DMB1	0.765	0.938432	0.53	0.989	0.726	DC-C5-CLEC4C	HLA-DMB
HLA-DQB11	0.762	0.607405	0.524	0.983	0.819	DC-C5-CLEC4C	HLA-DQB1
HIST1H2AC	0.761	0.675764	0.522	0.851	0.658	DC-C5-CLEC4C	HIST1H2AC
CD7	0.761	0.602883	0.522	0.792	0.494	DC-C5-CLEC4C	CD7
PRKD3	0.759	0.305574	0.518	0.856	0.503	DC-C5-CLEC4C	PRKD3
DUSP51	0.758	0.78062	0.516	0.865	0.589	DC-C5-CLEC4C	DUSP5
AC084033.3	0.756	0.309804	0.512	0.828	0.575	DC-C5-CLEC4C	AC084033.3
PTPRCAP	0.749	0.937258	0.498	0.761	0.447	DC-C5-CLEC4C	PTPRCAP
SMIM3	0.749	0.835345	0.498	0.975	0.887	DC-C5-CLEC4C	SMIM3
ZFAT	0.745	1.26851	0.49	0.744	0.53	DC-C5-CLEC4C	ZFAT
THBD	0.744	0.817775	0.488	0.932	0.812	DC-C5-CLEC4C	THBD
SOCS11	0.744	0.743876	0.488	0.862	0.618	DC-C5-CLEC4C	SOCS1
FOS1	0.742	0.449575	0.484	0.994	0.936	DC-C5-CLEC4C	FOS
ZNF10	0.741	0.994365	0.482	0.741	0.404	DC-C5-CLEC4C	ZNF10
SLC20A1	0.74	0.756515	0.48	0.854	0.656	DC-C5-CLEC4C	SLC20A1
BHLHE40	0.74	0.593848	0.48	0.972	0.848	DC-C5-CLEC4C	BHLHE40
MPEG1	0.739	0.732002	0.478	0.851	0.548	DC-C5-CLEC4C	MPEG1
PRMT9	0.733	0.737096	0.466	0.856	0.571	DC-C5-CLEC4C	PRMT9
SOX4	0.73	1.02877	0.46	0.78	0.678	DC-C5-CLEC4C	SOX4
IL3RA	0.73	0.732856	0.46	0.82	0.735	DC-C5-CLEC4C	IL3RA
HLA-DQA11	0.725	0.436723	0.45	0.986	0.895	DC-C5-CLEC4C	HLA-DQA1
RSAD21	0.725	0.281422	0.45	0.761	0.396	DC-C5-CLEC4C	RSAD2
CD2	0.725	0.267413	0.45	0.772	0.425	DC-C5-CLEC4C	CD2
ZBTB201	0.724	0.383484	0.448	0.811	0.485	DC-C5-CLEC4C	ZBTB20
HES43	0.719	0.456419	0.438	0.938	0.803	DC-C5-CLEC4C	HES4
DNASE1L3	0.718	0.992878	0.436	0.701	0.345	DC-C5-CLEC4C	DNASE1L3
TBC1D41	0.718	0.381929	0.436	0.786	0.467	DC-C5-CLEC4C	TBC1D4
AQP3	0.717	0.309561	0.434	0.856	0.712	DC-C5-CLEC4C	AQP3
TMEM107	0.705	0.57996	0.41	0.958	0.659	DC-C5-CLEC4C	TMEM107
PFKFB3	0.704	0.581396	0.408	0.966	0.78	DC-C5-CLEC4C	PFKFB3
TYMS	0.902	0.481897	0.804	0.973	0.707	DC-C4-FCER1A	TYMS
CD1A1	0.875	1.08767	0.75	0.913	0.584	DC-C4-FCER1A	CD1A
S100B1	0.852	0.901644	0.704	0.955	0.581	DC-C4-FCER1A	S100B
CD1E1	0.828	0.971334	0.656	0.872	0.54	DC-C4-FCER1A	CD1E
CD1C1	0.786	0.973839	0.572	0.818	0.499	DC-C4-FCER1A	CD1C
PKIB2	0.782	0.673349	0.564	0.896	0.695	DC-C4-FCER1A	PKIB
FCER1A1	0.781	0.508386	0.562	0.83	0.449	DC-C4-FCER1A	FCER1A
HLA-DQB12	0.772	0.461782	0.544	1	0.819	DC-C4-FCER1A	HLA-DQB1
LTB2	0.763	0.747854	0.526	0.86	0.546	DC-C4-FCER1A	LTB
YWHAH1	0.755	0.554984	0.51	0.979	0.913	DC-C4-FCER1A	YWHAH
HLA-DQA12	0.755	0.446709	0.51	1	0.894	DC-C4-FCER1A	HLA-DQA1
STMN12	0.745	0.694345	0.49	0.931	0.74	DC-C4-FCER1A	STMN1
C12orf751	0.741	0.310004	0.482	0.821	0.554	DC-C4-FCER1A	C12orf75
PPA12	0.736	0.629647	0.472	0.979	0.882	DC-C4-FCER1A	PPA1
JAML	0.724	0.608397	0.448	0.928	0.774	DC-C4-FCER1A	JAML
LMNB11	0.724	0.392909	0.448	0.872	0.532	DC-C4-FCER1A	LMNB1
GSN2	0.723	0.503436	0.446	0.982	0.91	DC-C4-FCER1A	GSN
RASD11	0.713	0.261938	0.426	0.794	0.539	DC-C4-FCER1A	RASD1
TUBA1B	0.71	0.413887	0.42	0.961	0.849	DC-C4-FCER1A	TUBA1B
SYNGR21	0.707	0.39001	0.414	0.97	0.871	DC-C4-FCER1A	SYNGR2
LGALS2	0.702	0.479862	0.404	0.955	0.832	DC-C4-FCER1A	LGALS2
CLEC9A	0.96	1.95785	0.92	0.954	0.38	DC-C1-CLEC9A	CLEC9A
HLA-DQB13	0.959	0.924764	0.918	1	0.82	DC-C1-CLEC9A	HLA-DQB1
DNASE1L31	0.958	1.79733	0.916	0.954	0.343	DC-C1-CLEC9A	DNASE1L3
CPVL	0.948	1.29411	0.896	0.996	0.737	DC-C1-CLEC9A	CPVL
CPNE31	0.945	1.59019	0.89	0.968	0.559	DC-C1-CLEC9A	CPNE3
HLA-DPB12	0.932	0.63363	0.864	1	0.946	DC-C1-CLEC9A	HLA-DPB1
HLA-DQA13	0.93	0.810687	0.86	1	0.895	DC-C1-CLEC9A	HLA-DQA1
C1orf542	0.927	1.30044	0.854	0.986	0.729	DC-C1-CLEC9A	C1orf54
CST3	0.925	0.440326	0.85	1	0.992	DC-C1-CLEC9A	CST3
IRF81	0.917	1.31018	0.834	0.965	0.601	DC-C1-CLEC9A	IRF8
IDO12	0.916	1.4929	0.832	0.94	0.44	DC-C1-CLEC9A	IDO1
HLA-DPA11	0.915	0.525162	0.83	1	0.962	DC-C1-CLEC9A	HLA-DPA1
CST72	0.906	1.60033	0.812	0.972	0.556	DC-C1-CLEC9A	CST7
HLA-DRB12	0.897	0.415511	0.794	1	0.975	DC-C1-CLEC9A	HLA-DRB1
CD74	0.891	0.300204	0.782	1	0.997	DC-C1-CLEC9A	CD74
LGALS21	0.888	1.04414	0.776	0.989	0.832	DC-C1-CLEC9A	LGALS2
SERPINF11	0.886	1.36113	0.772	0.937	0.526	DC-C1-CLEC9A	SERPINF1
TSPAN132	0.883	1.02156	0.766	0.926	0.722	DC-C1-CLEC9A	TSPAN13
CLNK	0.872	1.2874	0.744	0.842	0.286	DC-C1-CLEC9A	CLNK
RAB11FIP11	0.871	1.22637	0.742	0.937	0.527	DC-C1-CLEC9A	RAB11FIP1
SELL2	0.857	0.955653	0.714	0.954	0.484	DC-C1-CLEC9A	SELL
HLA-DRB51	0.852	0.698341	0.704	1	0.922	DC-C1-CLEC9A	HLA-DRB5
HLA-DRA	0.852	0.308655	0.704	1	0.992	DC-C1-CLEC9A	HLA-DRA
HLA-DMA1	0.848	0.612088	0.696	1	0.858	DC-C1-CLEC9A	HLA-DMA
P2RY14	0.846	0.876879	0.692	0.813	0.355	DC-C1-CLEC9A	P2RY14
CD3E	0.845	0.396108	0.69	0.842	0.459	DC-C1-CLEC9A	CD3E
ID21	0.842	0.812628	0.684	0.993	0.802	DC-C1-CLEC9A	ID2
ZNF101	0.838	0.446249	0.676	0.856	0.404	DC-C1-CLEC9A	ZNF10
DUSP43	0.832	1.17811	0.664	0.937	0.79	DC-C1-CLEC9A	DUSP4
CALCRL1	0.832	0.967539	0.664	0.873	0.567	DC-C1-CLEC9A	CALCRL
RGS3	0.831	0.26621	0.662	0.817	0.453	DC-C1-CLEC9A	RGS3
TACSTD2	0.83	1.26958	0.66	0.813	0.428	DC-C1-CLEC9A	TACSTD2
LTB3	0.829	0.909484	0.658	0.912	0.546	DC-C1-CLEC9A	LTB
TUBA1A1	0.823	1.00612	0.646	0.975	0.776	DC-C1-CLEC9A	TUBA1A
S100B2	0.822	1.49879	0.644	0.87	0.583	DC-C1-CLEC9A	S100B
SLAMF7	0.817	1.00426	0.634	0.884	0.611	DC-C1-CLEC9A	SLAMF7
SRSF71	0.817	0.932878	0.634	0.961	0.77	DC-C1-CLEC9A	SRSF7
HSPA81	0.81	0.56881	0.62	0.986	0.857	DC-C1-CLEC9A	HSPA8
CDC42EP3	0.808	0.942013	0.616	0.901	0.509	DC-C1-CLEC9A	CDC42EP3
PTK2	0.808	0.854649	0.616	0.792	0.542	DC-C1-CLEC9A	PTK2
C1orf162	0.807	0.579612	0.614	0.972	0.819	DC-C1-CLEC9A	C1orf162
PPA13	0.802	0.696571	0.604	0.993	0.882	DC-C1-CLEC9A	PPA1
GPR1573	0.8	0.824594	0.6	0.849	0.67	DC-C1-CLEC9A	GPR157
TBC1D42	0.8	0.277214	0.6	0.835	0.468	DC-C1-CLEC9A	TBC1D4
GADD45A2	0.793	0.591639	0.586	0.877	0.595	DC-C1-CLEC9A	GADD45A
BIRC31	0.792	0.819715	0.584	0.94	0.745	DC-C1-CLEC9A	BIRC3
LDLRAD42	0.791	0.942486	0.582	0.93	0.698	DC-C1-CLEC9A	LDLRAD4
FGL21	0.79	0.720685	0.58	0.958	0.686	DC-C1-CLEC9A	FGL2
CRIP11	0.789	0.468133	0.578	1	0.896	DC-C1-CLEC9A	CRIP1
HLA-DMB2	0.785	0.738607	0.57	0.979	0.727	DC-C1-CLEC9A	HLA-DMB
HMOX1	0.776	0.890295	0.552	0.93	0.667	DC-C1-CLEC9A	HMOX1
EZR1	0.774	0.73262	0.548	0.951	0.747	DC-C1-CLEC9A	EZR
TXN1	0.772	0.517548	0.544	0.986	0.945	DC-C1-CLEC9A	TXN
CD552	0.768	0.719719	0.536	0.93	0.757	DC-C1-CLEC9A	CD55
NET12	0.766	1.00087	0.532	0.75	0.402	DC-C1-CLEC9A	NET1
CKS2	0.762	0.853332	0.524	0.923	0.71	DC-C1-CLEC9A	CKS2
MYADM	0.758	0.630289	0.516	0.926	0.722	DC-C1-CLEC9A	MYADM
PSME21	0.758	0.547936	0.516	0.968	0.852	DC-C1-CLEC9A	PSME2
INSIG11	0.752	0.68297	0.504	0.965	0.9	DC-C1-CLEC9A	INSIG1
KLF4	0.749	0.593389	0.498	0.982	0.888	DC-C1-CLEC9A	KLF4
ARL4C2	0.743	0.652912	0.486	0.898	0.636	DC-C1-CLEC9A	ARL4C
SYNGR22	0.743	0.4791	0.486	0.986	0.871	DC-C1-CLEC9A	SYNGR2
CD3D1	0.736	0.270974	0.472	0.725	0.417	DC-C1-CLEC9A	CD3D
PRKD31	0.735	0.523642	0.47	0.743	0.507	DC-C1-CLEC9A	PRKD3
EGLN31	0.734	0.756977	0.468	0.736	0.607	DC-C1-CLEC9A	EGLN3
MPEG11	0.729	0.625992	0.458	0.845	0.549	DC-C1-CLEC9A	MPEG1
NMB	0.728	0.36168	0.456	0.856	0.694	DC-C1-CLEC9A	NMB
SQSTM11	0.727	0.527417	0.454	0.947	0.851	DC-C1-CLEC9A	SQSTM1
CXCR42	0.726	0.65671	0.452	0.94	0.7	DC-C1-CLEC9A	CXCR4
SERPINB91	0.725	0.569109	0.45	0.968	0.737	DC-C1-CLEC9A	SERPINB9
FOS2	0.724	0.382556	0.448	0.982	0.937	DC-C1-CLEC9A	FOS
VMO1	0.719	0.750521	0.438	0.88	0.816	DC-C1-CLEC9A	VMO1
GPR651	0.717	0.587994	0.434	0.933	0.813	DC-C1-CLEC9A	GPR65
HIST1H4C1	0.715	0.565485	0.43	0.849	0.603	DC-C1-CLEC9A	HIST1H4C
TUBA1B1	0.713	0.464176	0.426	0.968	0.849	DC-C1-CLEC9A	TUBA1B
DUSP2	0.713	0.431328	0.426	0.965	0.887	DC-C1-CLEC9A	DUSP2
LMNA	0.71	0.485698	0.42	0.93	0.862	DC-C1-CLEC9A	LMNA
PTGER4	0.707	0.61403	0.414	0.884	0.741	DC-C1-CLEC9A	PTGER4
