# Supplementary material for: Immune suppressive landscape in the human esophageal squamous cell carcinoma microenvironment
Source: Nat Commun. 2020 Dec 8;11:6268. doi: 10.1038/s41467-020-20019-0 (PMC7722722; doi:10.1038/s41467-020-20019-0)
Supplement: Supplementary file 8 — Supplementary Data 5 [file 41467_2020_20019_MOESM8_ESM.xlsx]

## Sheet: Sheet1
Monocyte signature			M1 signature			M2 siganture			MDSC signature			DC activation		DC migration		DC tolorgenic		Survival signature
S100A12			NOS2			ARG1			CCR7			FSCN1		GAL3ST		STAB1		IFNGR1
S100A8			IL12			IL10			CD1A			BIRC3		NUDT17		ANXA1		IFNGR2
VCAN			FCGR1A			CD32			CD1B			LAMP3		ITGB8		IDO1		IDO1
IL1B			FCGR1B			CD163			CD1C			CCL19		ADCY6		IL10		IL10
IL8			FCGR1C			FCER2			CD207			LAD1		ENO2		IL27		CD163
FCN1			CD80			CD200R1			CD209			MARCKS		IL15RA		STAT3		CD274
S100A9			CXCR10			PDCD1LG2			CD4			TNFAIP2		SOCS2		ENTPD1
CD300E			IL23			CD274			CD40			CCR7		IL15		SOCS2
NEXN			CXCL9			MARCO			CD80			CCL22		STAP2		CCR7
THBS1			CXCL10			CSF1R			CD83			MARCKSL1		PHF24		CD274
G0S2			CXCL11			MRC1			CD86			EBI3		ANKRD33B		FTL
NAMPT			CD86			IL1RN			CMKLR1			TNFRSF11B		INSM1		IRF1
BCL2A1			IL1A			Il1R2			HLA-DOA			NUB1		ANXA3		IRF2
CD36			IL1B			IL4R			HLA-DOB			INSM1		ARHGAP28
MARCO			IL6			CCL4			HLA-DRA			RAB9A		RNF115
AQP9			TNF			CCL13			HLA-DRB1			LY75		ADORA2A
TIMP1			MHCII			CCL20			HLA-DRB5			SIAH2		EXTL1
CCR2			CCL5			CCL17			HLA-DRB6			POGLUT1		SPSB
LILRA5			IRF5			CCL18			ITGA4			KDM2B		SLC22A23
PPP1R15A			IRF1			CCL22			ITGAM			MGLL		RABGAP1
			CD40			CCL24			ITGAX			TXN		GYG1
			KYNU			LYVE1			LY75			MLLT6		DAP
			CCR7			VEGFA			NRP1			KIF2A		OGFR
						VEGFB			PDCD1LG2			GRSF1		GYG2
						VEGFC						FAM49A		CCSER2
						VEGFD						PLEKHG1		TMEM123
						EGF						SOCS2		NET1
						CTSA						RFTN1		GPR52
						CTSB						AC009812.4		SLCO5A1
						CSTC						BMP2K		FAH
						CTSD						NAV1		CLU
						TGFB1						IL7R		PCGF5
						TGFB2						ID2		SAMSN1
						TGFB3						CCL17		CDKN2B
						MMP14						PPP1R9B		BMP2K
						MMP19						NRP2		ZC2HC1A
						MMP9						TUBB6		SERINC5
						CLEC7A						ARNTL2		HIVEP1
						WNT7b						UVRAG		CNR1
						FASL						TXNDC11		CNR2
						TNFSF12						MREG
						TNFSF8						BTG1
						CD276
						VTCN1
						MSR1
						FN1
						IRF4
