# Supplementary material for: Immune suppressive landscape in the human esophageal squamous cell carcinoma microenvironment
Source: Nat Commun. 2020 Dec 8;11:6268. doi: 10.1038/s41467-020-20019-0 (PMC7722722; doi:10.1038/s41467-020-20019-0)
Supplement: Supplementary file 9 — Supplementary Data 6 [file 41467_2020_20019_MOESM9_ESM.xlsx]

## Sheet: Sheet1
S100A12
S100A9
SERPINB2
S100A8
VCAN
HLA-DPA1
HLA-DPB1
FOLR3
CSTA
CTSB
SAMSN1
ATP2B1-AS1
NLRP3
CSF3R
FCN1
CD63
CD55
HLA-DQB1
ACOD1
PTGS2
PDE4B
NAMPT
HLA-DRB1
PTX3
HSP90AB1
TUBA1B
CSTB
SELL
TNFAIP6
EHD1
THBS1
CXCL8
BCL2A1
IRS2
CTSC
ATP2B1
MCTP2
AQP9
IL1B
TUBB
KDM6B
GAS7
HLA-DQA1
ACP5
CALR
PSME2
PNPLA8
RILPL2
C1QA
HSPA8
