# Supplementary material for: Immune suppressive landscape in the human esophageal squamous cell carcinoma microenvironment
Source: Nat Commun. 2020 Dec 8;11:6268. doi: 10.1038/s41467-020-20019-0 (PMC7722722; doi:10.1038/s41467-020-20019-0)
Supplement: Supplementary file 10 — Supplementary Data 7 [file 41467_2020_20019_MOESM10_ESM.xlsx]

## Sheet: scTHI Treg ligand
LRpair	Tumor Treg_vs_Macrophage.SCORE	Adjacent Treg_vs_Macrophage.SCORE
B2M_CD3D	0.515	0.5
HLA-A_CD3D	0.515	0.495
HLA-B_CD3D	0.515	0.5
HLA-C_CD3D	0.49	0.46
B2M_CD3G	0.505	0.5
HLA-A_CD3G	0.505	0.495
HLA-B_CD3G	0.505	0.5
HLA-C_CD3G	0.48	0.46
VIM_CD44	0.825	0.855
B2M_CD247	0.505	0.5
B2M_HLA-F	0.7	0.71
B2M_KLRD1	0.5	0.5
HLA-B_KLRD1	0.5	0.5
PKM_CD44	0.74	0.675
B2M_KLRC1	0.5	0.5
HLA-B_CANX	0.84	0.735
HLA-E_KLRD1	0.45	0.45
HLA-E_KLRC1	0.45	0.45
UBA52_TGFBR2	0.54	0.6
B2M_TFRC	0.71	0.64
HLA-A_APLP2	0.815	0.835
B2M_KIR2DL3	0.5	0.5
CALM1_FAS	0.45	0.485
HLA-A_KIR2DL3	0.5	0.495
HLA-A_KIR3DL2	0.5	0.495
HLA-B_KIR2DL3	0.5	0.5
B2M_LILRB1	0.655	0.66
HLA-A_LILRB1	0.655	0.655
HLA-B_LILRB1	0.655	0.66
B2M_CD1A	0.53	0.505
B2M_LILRB2	0.705	0.84
HLA-A_LILRB2	0.705	0.835
HLA-B_LILRB2	0.705	0.84
CALR_HLA-F	0.475	0.465
HLA-C_LILRB1	0.63	0.62
HLA-E_KLRC2	0.45	0.45
HLA-C_LILRB2	0.68	0.8
CALM1_SELL	0.455	0.57
CALM1_ABCA1	0.685	0.63
LTB_TNFRSF1A	0.57	0.535
TGFB1_CXCR4	0.285	0.3
ICAM3_ITGB2	0.635	0.68
CALM2_SELL	0.37	0.47
LTB_CD40	0.55	0.42
HMGB1_THBD	0.505	0.48
CALM3_SELL	0.345	0.395
CALM2_ABCA1	0.6	0.53
SELPLG_ITGB2	0.57	0.565
CALM3_ABCA1	0.575	0.455
ANXA1_FPR1	0.2	0.395

## Sheet: scTHI Marophage ligand
LRpair	Tumor Macrophage_vs_Treg.SCORE	Adjacent Macrophage_vs_Treg.SCORE
B2M_CD3D	0.935	0.925
HLA-B_CD3D	0.935	0.925
HLA-A_CD3D	0.925	0.91
HLA-C_CD3D	0.905	0.9
B2M_CD3G	0.745	0.75
HLA-B_CD3G	0.745	0.75
HLA-A_CD3G	0.735	0.735
VIM_CD44	0.79	0.845
HLA-C_CD3G	0.715	0.725
PKM_CD44	0.73	0.715
B2M_CD247	0.76	0.78
B2M_HLA-F	0.745	0.72
B2M_KLRD1	0.515	0.505
HLA-B_KLRD1	0.515	0.505
B2M_KLRC1	0.51	0.505
APP_CD74	0.625	0.54
CALR_HLA-F	0.65	0.47
HLA-B_CANX	0.605	0.59
TIMP1_CD63	0.535	0.56
HLA-E_KLRD1	0.47	0.455
UBA52_TGFBR2	0.52	0.555
SPP1_CD44	0.58	0.375
HLA-E_KLRC1	0.465	0.455
LYZ_ITGAL	0.575	0.565
TGFB1_CXCR4	0.51	0.515
B2M_TFRC	0.595	0.57
CD14_ITGB1	0.57	0.47
CALM1_FAS	0.625	0.58
CD14_ITGA4	0.505	0.43
HBEGF_CD44	0.52	0.555
MMP9_CD44	0.52	0.415
HLA-A_APLP2	0.57	0.54
B2M_KIR2DL3	0.5	0.5
HLA-B_KIR2DL3	0.5	0.5
B2M_LILRB1	0.5	0.5
HLA-B_LILRB1	0.5	0.5
B2M_CD1A	0.5	0.5
B2M_LILRB2	0.5	0.5
HLA-A_KIR2DL3	0.49	0.485
HLA-A_KIR3DL2	0.495	0.49
HLA-B_LILRB2	0.5	0.5
ICAM1_IL2RG	0.565	0.515
CALM1_SELL	0.615	0.545
HLA-A_LILRB1	0.49	0.485
HLA-A_LILRB2	0.49	0.485
HLA-E_KLRC2	0.455	0.45
HLA-C_LILRB1	0.47	0.475
CXCL16_CXCR6	0.525	0.42
HLA-C_LILRB2	0.47	0.475
ICAM1_ITGB2	0.505	0.505
PSAP_LRP1	0.47	0.475
FN1_CD44	0.455	0.395
CALM1_ABCA1	0.455	0.385
CALM2_SELL	0.56	0.525
VCAN_CD44	0.425	0.62
SPP1_ITGB1	0.46	0.18
SERPINA1_LRP1	0.41	0.395
CALR_LRP1	0.405	0.25
CALM2_ABCA1	0.4	0.365
PSEN1_CD44	0.39	0.465
CCL4_CCR8	0.535	0.4
HMGB1_THBD	0.39	0.36
HSP90B1_LRP1	0.385	0.245
HSP90B1_TLR2	0.385	0.245
TNF_TNFRSF1B	0.54	0.47
MMP9_ITGB2	0.415	0.265
ANXA1_FPR1	0.37	0.415
ANXA1_FPR3	0.37	0.415
S100A9_TLR4	0.365	0.36
GNAI2_S1PR5	0.345	0.33
IL1B_IL1R2	0.515	0.48
GNAI2_C5AR1	0.345	0.33
GNAI2_FPR1	0.345	0.33
PLAU_ITGB2	0.38	0.25
C1QA_CD93	0.335	0.175
ICAM1_IL2RA	0.575	0.515
CALM3_ABCA1	0.32	0.215
ICAM1_ITGAM	0.32	0.31
ICAM1_ITGAX	0.32	0.305
C1QB_LRP1	0.31	0.135
IL1RN_IL1R2	0.455	0.325
S100A8_TLR4	0.285	0.31
VCAN_ITGB1	0.305	0.425
VCAN_ITGA4	0.24	0.385
SELPLG_ITGB2	0.295	0.355
THBS1_CD47	0.225	0.39
ICAM3_ITGB2	0.25	0.37
PLAU_PLAUR	0.2	0
VCAN_SELL	0.295	0.435
FN1_PLAUR	0.17	0
MMP12_PLAUR	0.15	0
VCAN_TLR2	0.13	0.27
THBS1_CD36	0.07	0.205

## Sheet: Treg ligand score
	Tumor	Tumor	Tumor	Tumor	Tumor	Tumor	Tumor	Tumor	Adjacent	Adjacent	Adjacent	Adjacent	Adjacent	Adjacent	Adjacent	Adjacent
	Monocyte	Macrophage	Pdc	DC	NK	Th	exhaustedT	CD8T	Monocyte	Macrophage	Pdc	DC	NK	Th	exhaustedT	CD8T
B2M_HLA-F	2.10102	2.45652	0	2.88335	3.17837	3.15643	3.30579	3.31365	2.26482	2.65388	0	2.31623	3.68223	0	0	3.63044
B2M_LILRB1	1.9939	2.0581	0	1.47484	0	0	0	0	0	1.99951	0	0	0	0	0	0
B2M_LILRB2	3.16584	2.9215	0	1.51899	0	0	0	0	3.50453	4.69286	0	2.40953	0	0	0	0
B2M_TFRC	1.81486	2.2123	0	1.29932	0	0	1.18129	0	1.64895	1.7225	0	0	0	0	0	0
CALM1_ABCA1	1.87894	2.15859	0	0	0	0	0	0	1.40637	1.63359	0	0	0	0	0	0
CALM2_ABCA1	1.39483	1.59931	0	0	0	0	0	0	0	1.15639	0	0	0	0	0	0
CALM3_ABCA1	1.30828	1.50175	0	0	0	0	0	0	0	0	0	0	0	0	0	0
HLA-A_APLP2	3.99692	3.49075	0	1.45033	0	0	0	0	5.18798	3.98112	0	2.12204	0	0	0	0
HLA-A_LILRB1	1.77086	1.83166	0	1.31328	0	0	0	0	0	1.7501	0	0	0	0	0	0
HLA-A_LILRB2	2.81797	2.60417	0	1.35157	0	0	0	0	3.05293	4.07879	0	2.1044	0	0	0	0
HLA-B_CANX	3.04449	3.703	0	3.13376	1.70921	1.41872	2.09439	1.29154	2.33686	2.70987	0	3.10972	1.61352	0	0	1.33345
HLA-B_LILRB1	1.80513	1.86744	0	1.34153	0	0	0	0	0	1.8196	0	0	0	0	0	0
HLA-B_LILRB2	2.87158	2.65636	0	1.38161	0	0	0	0	3.19288	4.28235	0	2.18715	0	0	0	0
HLA-C_LILRB1	1.54398	1.59137	0	1.1321	0	0	0	0	0	1.47633	0	0	0	0	0	0
HLA-C_LILRB2	2.44898	2.25508	0	1.17088	0	0	0	0	2.57999	3.43877	0	1.79348	0	0	0	0
HMGB1_THBD	1.58423	0	0	0	0	0	0	0	1.53099	0	0	0	0	0	0	0
ICAM3_ITGB2	1.62731	1.7966	0	1.61167	0	0	0	0	2.09157	2.24904	0	2.06976	2.10272	0	0	1.62359
LTB_TNFRSF1A	1.08928	1.23275	0	1.02269	0	0	0	0	1.0143	1.20292	0	1.08533	0	0	0	0
PKM_CD44	3.29403	2.75963	0	1.93502	2.00859	2.23152	1.94477	2.36103	2.73694	2.1719	0	1.85755	1.15892	0	0	1.77919
SELPLG_ITGB2	1.18837	1.31869	0	1.17166	0	0	0	0	1.11461	1.19694	0	1.09493	1.10228	0	0	0
VIM_CD44	4.58349	3.86374	0	2.69849	2.77103	3.10732	2.74681	3.33976	5.80318	4.54423	0	3.94301	2.40066	0	0	3.73647
LTB_CD40	0	1.20359	0	1.63762	0	0	0	0	0	0	0	0	0	0	0	0
B2M_CD1A	0	0	0	1.62959	0	0	0	0	0	0	0	0	0	0	0	0
CALR_HLA-F	0	0	0	1.06255	1.16821	1.16832	1.23088	1.21167	0	0	0	0	1.25647	0	0	1.2404
B2M_CD247	0	0	0	0	5.33235	3.37879	3.57158	3.00176	0	0	0	0	5.82752	0	0	2.94833
B2M_CD3D	0	0	0	0	2.19699	6.59953	6.94837	7.1572	0	0	0	0	1.79623	0	0	6.39601
B2M_CD3G	0	0	0	0	1.06526	3.5104	4.41715	4.27427	0	0	0	0	1.20666	0	0	3.88766
B2M_KIR2DL3	0	0	0	0	1.04165	0	0	0	0	0	0	0	1.30873	0	0	0
B2M_KLRC1	0	0	0	0	3.207	0	2.14725	1.48255	0	0	0	0	1.26521	0	0	1.13982
B2M_KLRD1	0	0	0	0	5.86783	0	2.78377	2.12589	0	0	0	0	6.13396	0	0	2.37261
HLA-A_CD3D	0	0	0	0	1.95281	5.87213	6.18447	6.36837	0	0	0	0	1.55865	0	0	5.56775
HLA-B_CD3D	0	0	0	0	1.99343	6.00549	6.32248	6.51508	0	0	0	0	1.63227	0	0	5.83388
HLA-B_KLRD1	0	0	0	0	5.34827	0	2.54269	1.93534	0	0	0	0	5.6005	0	0	2.16764
HLA-C_CD3D	0	0	0	0	1.69188	5.07887	5.34964	5.50478	0	0	0	0	1.34938	0	0	4.68291
HLA-E_KLRC1	0	0	0	0	2.25232	0	1.51631	1.05044	0	0	0	0	0	0	0	0
HLA-E_KLRC2	0	0	0	0	1.26106	0	0	0	0	0	0	0	1.29603	0	0	0
HLA-E_KLRD1	0	0	0	0	4.15978	0	1.96842	1.50504	0	0	0	0	4.44701	0	0	1.70999
CALM1_FAS	0	0	0	0	0	1.26596	1.09891	0	0	0	0	0	0	0	0	0
CALM1_SELL	0	0	0	0	0	1.38792	0	0	2.37778	1.14535	0	1.06254	0	0	0	0
CALM2_SELL	0	0	0	0	0	1.03175	0	0	1.66853	0	0	0	0	0	0	0
HLA-A_CD3G	0	0	0	0	0	3.1251	3.93319	3.80449	0	0	0	0	1.04519	0	0	3.38253
HLA-B_CD3G	0	0	0	0	0	3.19087	4.02052	3.88688	0	0	0	0	1.09905	0	0	3.54726
HLA-C_CD3G	0	0	0	0	0	2.70531	3.39878	3.29371	0	0	0	0	0	0	0	2.84475
UBA52_TGFBR2	0	0	0	0	0	0	0	1.02195	0	1.16168	0	1.12121	1.06561	0	0	1.06728
ANXA1_FPR1	0	0	0	0	0	0	0	0	1.04797	0	0	0	0	0	0	0
CALM3_SELL	0	0	0	0	0	0	0	0	1.25311	0	0	0	0	0	0	0
HLA-A_KIR2DL3	0	0	0	0	0	0	0	0	0	0	0	0	1.14735	0	0	0
HLA-A_KIR3DL2	0	0	0	0	0	0	0	0	0	0	0	0	1.17164	0	0	0
HLA-B_KIR2DL3	0	0	0	0	0	0	0	0	0	0	0	0	1.191	0	0	0
TGFB1_CXCR4	0	0	0	0	0	0	0	0	0	0	0	0	1.11995	0	0	1.41786

## Sheet: Macrophage ligand score
	Tumor	Tumor	Tumor	Tumor	Tumor	Tumor	Tumor	Tumor	Adjacent	Adjacent	Adjacent	Adjacent	Adjacent	Adjacent	Adjacent	Adjacent
	Monocyte	Pdc	DC	NK	Treg	Th	exhaustedT	CD8T	Monocyte	Pdc	DC	NK	Treg	Th	exhaustedT	CD8T
ANXA1_FPR1	1.78539	0	0	0	0	0	0	0	2.92176	0	1.06826	0	0	0	0	0
ANXA1_FPR3	1.11064	0	0	0	0	0	0	0	0	0	0	0	0	0	0	0
APP_CD74	1.41344	0	1.49182	1.04264	1.13969	1.02113	1.14267	1.1695	1.08625	0	1.26427	0	0	0	0	0
B2M_HLA-F	1.97659	0	2.71546	2.98002	3.42049	2.96554	3.09171	3.10865	2.09894	0	2.15123	3.41697	3.01039	2.96434	3.38943	3.37145
B2M_LILRB1	1.88987	0	1.39776	0	0	0	0	0	0	0	0	0	0	0	0	0
B2M_LILRB2	2.99243	0	1.42989	0	0	0	0	0	3.25774	0	2.24391	0	0	0	0	0
B2M_TFRC	1.69876	0	1.21686	0	1.24262	0	1.11129	0	1.5352	0	0	0	0	0	0	0
C1QA_CD93	1.59418	0	0	0	0	0	0	0	1.17179	0	0	0	0	0	0	0
C1QB_LRP1	1.06587	0	0	0	0	0	0	0	0	0	0	0	0	0	0	0
CALM1_ABCA1	1.82027	0	0	0	0	0	0	0	1.07388	0	0	0	0	0	0	0
CALM2_ABCA1	1.47465	0	0	0	0	0	0	0	0	0	0	0	0	0	0	0
CALM3_ABCA1	1.07933	0	0	0	0	0	0	0	0	0	0	0	0	0	0	0
CALR_HLA-F	1.11835	0	1.55097	1.69815	1.95414	1.69256	1.77634	1.76082	0	0	0	1.17594	1.04258	1.01727	1.16285	1.15991
CALR_LRP1	1.23916	0	0	0	0	0	0	0	0	0	0	0	0	0	0	0
CD14_ITGB1	1.59992	0	1.41235	1.65638	1.32409	1.42069	1.52076	1.1119	1.27172	0	1.08485	1.33909	1.01652	0	1.34915	0
FN1_CD44	1.56942	0	0	0	1.00015	1.06778	0	1.13838	0	0	0	0	0	0	0	0
FN1_PLAUR	1.75728	0	1.06735	0	0	0	0	0	0	0	0	0	0	0	0	0
GNAI2_C5AR1	1.84423	0	0	0	0	0	0	0	2.48642	0	0	0	0	0	0	0
GNAI2_FPR1	1.55612	0	0	0	0	0	0	0	2.08353	0	0	0	0	0	0	0
HBEGF_CD44	1.99803	0	1.18307	1.2225	1.27206	1.35082	1.20528	1.46997	2.00611	0	1.3753	0	1.35443	1.37172	1.05427	1.29863
HLA-A_APLP2	3.5343	0	1.27814	0	0	0	0	0	4.57558	0	1.86525	0	0	0	0	0
HLA-A_LILRB1	1.57781	0	1.1764	0	0	0	0	0	0	0	0	0	0	0	0	0
HLA-A_LILRB2	2.50552	0	1.193	0	0	0	0	0	2.68757	0	1.85889	0	0	0	0	0
HLA-B_CANX	2.79135	0	2.87552	1.57572	1.19033	1.3119	1.92583	1.19533	2.16643	0	2.88772	1.4946	0	1.22195	1.70736	1.23769
HLA-B_LILRB1	1.67635	0	1.24868	0	0	0	0	0	0	0	0	0	0	0	0	0
HLA-B_LILRB2	2.66453	0	1.2757	0	0	0	0	0	2.96224	0	2.04063	0	0	0	0	0
HLA-C_LILRB1	1.44699	0	1.07271	0	0	0	0	0	0	0	0	0	0	0	0	0
HLA-C_LILRB2	2.28851	0	1.08687	0	0	0	0	0	2.47951	0	1.72042	0	0	0	0	0
HMGB1_THBD	1.51193	0	0	0	0	0	0	0	1.41486	0	0	0	0	0	0	0
HSP90B1_LRP1	1.14451	0	0	0	0	0	0	0	0	0	0	0	0	0	0	0
ICAM1_ITGAX	1.38463	0	0	0	0	0	0	0	1.74164	0	1.0783	0	0	0	0	0
ICAM1_ITGB2	2.04255	0	2.007	1.17538	1.10515	1.00242	0	1.00294	2.14665	0	2.13602	2.1421	1.21584	1.15176	1.40255	1.65571
MMP12_PLAUR	1.14304	0	0	0	0	0	0	0	0	0	0	0	0	0	0	0
MMP9_CD44	1.78307	0	1.02096	1.09519	1.12989	1.22786	1.13636	1.36162	0	0	0	0	0	0	0	0
MMP9_ITGB2	1.21136	0	1.18461	0	0	0	0	0	0	0	0	0	0	0	0	0
PKM_CD44	4.17609	0	2.44359	2.58309	2.66512	2.84933	2.51146	3.07653	3.85707	0	2.62533	1.59925	2.60921	2.63392	1.99043	2.49065
PLAU_ITGB2	1.02418	0	1.02292	0	0	0	0	0	0	0	0	0	0	0	0	0
PLAU_PLAUR	1.59891	0	0	0	0	0	0	0	0	0	0	0	0	0	0	0
PSAP_LRP1	1.68537	0	0	0	0	0	0	0	1.94416	0	0	0	0	0	0	0
SERPINA1_LRP1	1.31893	0	0	0	0	0	0	0	1.52921	0	0	0	0	0	0	0
SPP1_CD44	2.63746	0	1.5165	1.54841	1.64007	1.79785	1.64174	1.88676	0	0	0	0	0	0	0	0
SPP1_ITGB1	1.11677	0	0	1.11476	0	0	1.03993	0	0	0	0	0	0	0	0	0
TIMP1_CD63	3.48832	0	3.0144	2.47336	1.13398	1.04814	2.42818	1.68502	2.97135	0	3.28637	2.30133	1.00723	0	2.28066	1.69459
TNF_TNFRSF1B	1.11826	0	0	0	1.31252	0	0	0	1.26069	0	0	0	0	0	0	0
VCAN_CD44	1.41726	0	0	0	0	0	0	1.06056	3.22463	0	2.18549	1.35989	2.19847	2.21577	1.70598	2.12096
VIM_CD44	5.8419	0	3.42937	3.59477	3.72231	3.9622	3.49984	4.29022	6.84015	0	4.6552	2.83437	4.68793	4.72667	3.58514	4.4111
B2M_CD1A	0	0	1.50768	0	0	0	0	0	0	0	0	0	0	0	0	0
CD14_ITGA4	0	0	1.27275	1.00075	0	0	1.00713	0	0	0	0	1.22384	0	0	1.11674	1.07832
ICAM1_IL2RG	0	0	1.03531	1.02296	1.48448	1.18867	1.32685	1.06594	0	0	0	1.17087	1.185	0	1.23637	1.08022
TGFB1_CXCR4	0	0	1.244	1.52916	1.07078	1.70263	1.52425	1.95499	0	0	1.09239	1.56061	1.31824	1.67231	1.62106	1.98712
B2M_CD247	0	0	0	4.99498	3.60343	3.1812	3.34291	2.81817	0	0	0	5.41412	3.47534	2.82357	3.27205	2.74049
B2M_CD3D	0	0	0	2.06248	6.56834	6.20118	6.54005	6.72267	0	0	0	1.66646	6.12748	5.80877	6.00447	5.9418
B2M_CD3G	0	0	0	1.00144	3.34535	3.31122	4.1655	4.02291	0	0	0	1.1181	3.4789	3.15837	3.66675	3.61355
B2M_KLRC1	0	0	0	2.98427	0	0	2.00195	1.39578	0	0	0	1.17463	0	0	0	1.06367
B2M_KLRD1	0	0	0	5.50351	0	0	2.60371	1.99303	0	0	0	5.69972	0	0	2.9682	2.20229
HLA-A_CD3D	0	0	0	1.70632	5.46894	5.16458	5.4578	5.59554	0	0	0	1.37698	5.06612	4.80043	4.95902	4.91138
HLA-B_CD3D	0	0	0	1.82701	5.85715	5.52815	5.83578	5.99245	0	0	0	1.52291	5.57673	5.28929	5.46014	5.4132
HLA-B_KLRD1	0	0	0	4.91029	0	0	2.32124	1.77089	0	0	0	5.18402	0	0	2.69285	2.00021
HLA-C_CD3D	0	0	0	1.55085	4.97161	4.69576	4.96971	5.08762	0	0	0	1.30308	4.64806	4.4018	4.54737	4.50601
HLA-E_KLRC1	0	0	0	2.06205	0	0	1.39111	0	0	0	0	0	0	0	0	0
HLA-E_KLRC2	0	0	0	1.18503	0	0	0	0	0	0	0	1.17496	0	0	0	0
HLA-E_KLRD1	0	0	0	3.82073	0	0	1.79725	1.3766	0	0	0	4.0389	0	0	2.09574	1.56063
LYZ_ITGAL	0	0	0	1.30793	1.15469	1.01112	1.2041	1.11162	0	0	0	1.73204	1.00825	0	1.47074	1.41597
CALM1_FAS	0	0	0	0	1.64919	1.22954	1.07816	0	0	0	0	0	1.39102	0	0	0
CALM1_SELL	0	0	0	0	1.48662	1.3557	0	0	1.84808	0	0	0	1.2602	1.37052	0	0
CALM2_SELL	0	0	0	0	1.18353	1.0511	0	0	1.69967	0	0	0	1.13499	1.20819	0	0
CCL4_CCR8	0	0	0	0	1.30001	0	0	0	0	0	0	0	0	0	0	0
CXCL16_CXCR6	0	0	0	0	1.03109	0	0	0	0	0	0	0	0	0	0	0
HLA-A_CD3G	0	0	0	0	2.79409	2.76725	3.4887	3.35439	0	0	0	0	2.86931	2.60269	3.02889	2.98064
HLA-B_CD3G	0	0	0	0	2.98221	2.94892	3.72214	3.58199	0	0	0	1.02296	3.15807	2.86629	3.3292	3.28543
HLA-C_CD3G	0	0	0	0	2.55163	2.52481	3.1776	3.05696	0	0	0	0	2.63995	2.38756	2.7838	2.73666
ICAM1_IL2RA	0	0	0	0	1.74083	0	0	0	0	0	0	0	1.05989	0	0	0
IL1B_IL1R2	0	0	0	0	1.39826	0	0	0	1.14005	0	2.20491	0	0	0	0	0
IL1RN_IL1R2	0	0	0	0	1.05251	0	0	0	0	0	0	0	0	0	0	0
UBA52_TGFBR2	0	0	0	0	0	0	0	1.06965	0	0	1.12955	1.07348	0	1.12757	1.31883	1.07319
HSP90B1_TLR2	0	0	0	0	0	0	0	0	1.01031	0	0	0	0	0	0	0
ICAM1_ITGAM	0	0	0	0	0	0	0	0	1.15586	0	0	0	0	0	0	0
ICAM3_ITGB2	0	0	0	0	0	0	0	0	1.17098	0	1.14579	1.16425	0	0	0	0
PSEN1_CD44	0	0	0	0	0	0	0	0	1.06092	0	0	0	0	0	0	0
S100A8_TLR4	0	0	0	0	0	0	0	0	1.4659	0	0	0	0	0	0	0
S100A9_TLR4	0	0	0	0	0	0	0	0	1.6134	0	0	0	0	0	0	0
SELPLG_ITGB2	0	0	0	0	0	0	0	0	1.02526	0	1.01092	1.04425	0	0	0	0
THBS1_CD36	0	0	0	0	0	0	0	0	1.00401	0	0	0	0	0	0	0
VCAN_ITGB1	0	0	0	0	0	0	0	0	1.16286	0	0	1.23056	0	0	1.24157	0
VCAN_SELL	0	0	0	0	0	0	0	0	1.50063	0	0	0	1.01684	1.10165	0	0
VCAN_TLR2	0	0	0	0	0	0	0	0	1.33426	0	0	0	0	0	0	0
B2M_KIR2DL3	0	0	0	0	0	0	0	0	0	0	0	1.22224	0	0	0	0
GNAI2_S1PR5	0	0	0	0	0	0	0	0	0	0	0	1.10798	0	0	0	0
HLA-A_KIR2DL3	0	0	0	0	0	0	0	0	0	0	0	1.01234	0	0	0	0
HLA-A_KIR3DL2	0	0	0	0	0	0	0	0	0	0	0	1.03652	0	0	0	0
HLA-B_KIR2DL3	0	0	0	0	0	0	0	0	0	0	0	1.10778	0	0	0	0
THBS1_CD47	0	0	0	0	0	0	0	0	0	0	0	1.02675	0	0	0	0
VCAN_ITGA4	0	0	0	0	0	0	0	0	0	0	0	1.14094	0	0	1.04905	1.00322
